# Supplementary material for: 4-[(1-Hy­droxy-2-naphth­yl)methyl­ene­amino]-1,5-dimethyl-2-phenyl-1H-pyrazol-3(2H)-one
Source: Acta Crystallogr Sect E Struct Rep Online. 2010 Jul 10;66(Pt 8):o1968–9. doi: 10.1107/S1600536810026450 (PMC3007374; doi:10.1107/S1600536810026450)
Supplement: Supplementary file 1 [file e-66-o1968-sup1.cif]

##############################################################################
###                                                                        ###
###        Electronic paper (Acta Crystallographica Section E)             ###
###                                                                        ###
##############################################################################
#                                                                            #
# This CIF contains the data in a paper accepted for publication in Acta     #
# Crystallographica Section E. It conforms to the requirements of Notes      #
# for Authors for Section E, and has been peer reviewed under the auspices   #
# of the IUCr Commission on Journals.                                        #
#                                                                            #
# Full details of the Crystallographic Information File format               #
# are given in the paper "The Crystallographic Information File (CIF):       #
# a New Standard Archive File for Crystallography" by S. R. Hall, F. H.      #
# Allen and I. D. Brown [Acta Cryst. (1991), A47, 655-685].                  #
#                                                                            #
# The current version of the core CIF dictionary is obtainable from          #
# ftp://ftp.iucr.org/pub/cif_core.dic. The current version number is 2.4.    #
#                                                                            #
# Software is freely available for graphical display of the structure(s) in  #
# this CIF.  For information consult the CIF home page http://www.iucr.org/  #
# cif/home.html                                                              #
#                                                                            #
# This file may be used for bona fide research purposes within the           #
# scientific community so long as proper attribution is given to the journal # 
# article from which it was obtained.                                        #
#                                                                            #
##############################################################################
                                             
data_global
_audit_creation_method     'form.cif (version 2.0)'
_journal_data_validation_number     ?
_journal_date_recd_electronic     2010-04-23
_journal_date_accepted     2010-07-05
_journal_name_full     'Acta Crystallographica, Section E'
_journal_year     2010
_journal_volume     66
_journal_issue      8
_journal_page_first     o1968
_journal_page_last     o1969
_journal_paper_category     QO
_journal_coeditor_code     GW2081
_publ_contact_author_name     'Prof. Liang, Qiang'
_publ_contact_author_address
;
      Department of Chemistry
      Teachers College of Qingdao University
      Qingdao 266071,
      P.R.China
;
_publ_contact_author_email     'qliang59@163.com'
_publ_contact_author_fax     '+86 532 85956024'
_publ_contact_author_phone     '+86 532 85956024'
_publ_section_title
;\
4-[(1-Hydroxy-2-naphthyl)methyleneamino]-1,5-dimethyl-2-phenyl-1<i>H</i>-\
pyrazol-3(2<i>H</i>)-one
;
loop_
    _publ_author_name
    _publ_author_address
    'Liang, Qiang'
;     Department of Chemistry
      Teachers College of Qingdao University
      Qingdao, Shandong 266071
      People's Republic of China
;
    'Wang, Qian'
;
Department of Chemistry
Teachers College of Qingdao University
Qingdao, Shandong 266071
People's Republic of China
;
data_I
_audit_creation_method     SHELXL-97
_chemical_name_systematic
;
4-[(1-Hydroxy-2-naphthyl)methyleneamino]-1,5-dimethyl-2-phenyl-
1<i>H</i>-pyrazol-3(2<i>H</i>)-one
;
_chemical_name_common     ?
_chemical_formula_moiety     'C22 H19 N3 O2'
_chemical_formula_sum     'C22 H19 N3 O2'
_chemical_formula_iupac     'C22 H19 N3 O2'
_chemical_formula_weight     357.40
_chemical_melting_point     ?
_symmetry_cell_setting     monoclinic
_symmetry_space_group_name_H-M     'P 21/c'
_symmetry_space_group_name_Hall     '-P 2ybc'
loop_
    _symmetry_equiv_pos_as_xyz
    'x, y, z'
    '-x, y+1/2, -z+1/2'
    '-x, -y, -z'
    'x, -y-1/2, z-1/2'
_cell_length_a     8.0636(7)
_cell_length_b     7.4407(6)
_cell_length_c     30.169(3)
_cell_angle_alpha     90.00
_cell_angle_beta     94.329(2)
_cell_angle_gamma     90.00
_cell_volume     1804.9(3)
_cell_formula_units_Z     4
_cell_measurement_reflns_used     1592
_cell_measurement_theta_min     2.53
_cell_measurement_theta_max     25.11
_cell_measurement_temperature     295(2)
_exptl_crystal_description     plane
_exptl_crystal_colour     yellow
_exptl_crystal_size_max     0.23
_exptl_crystal_size_mid     0.10
_exptl_crystal_size_min     0.02
_exptl_crystal_density_diffrn     1.315
_exptl_crystal_density_meas     ?
_exptl_crystal_density_method     'not measured'
_exptl_crystal_F_000     752
_exptl_absorpt_coefficient_mu     0.086
_exptl_absorpt_correction_type     multi-scan
_exptl_absorpt_process_details     '(SADABS; Sheldrick, 1996)'
_exptl_absorpt_correction_T_min     0.9805
_exptl_absorpt_correction_T_max     0.9983
_exptl_special_details     ?
_diffrn_ambient_temperature     295(2)
_diffrn_radiation_type     MoK\a
_diffrn_radiation_wavelength     0.71073
_diffrn_radiation_source     'fine-focus sealed tube'
_diffrn_radiation_monochromator     graphite
_diffrn_measurement_device_type     'Bruker APEX area-detector'
_diffrn_measurement_method     '\f and \w scans'
_diffrn_detector_area_resol_mean     ?
_diffrn_reflns_number     14746
_diffrn_reflns_av_R_equivalents     0.0497
_diffrn_reflns_av_sigmaI/netI     0.0506
_diffrn_reflns_theta_min     1.35
_diffrn_reflns_theta_max     27.00
_diffrn_reflns_theta_full     27.00
_diffrn_measured_fraction_theta_max     0.999
_diffrn_measured_fraction_theta_full     0.999
_diffrn_reflns_limit_h_min     -10
_diffrn_reflns_limit_h_max     10
_diffrn_reflns_limit_k_min     -9
_diffrn_reflns_limit_k_max     9
_diffrn_reflns_limit_l_min     -37
_diffrn_reflns_limit_l_max     38
_diffrn_standards_number     0
_diffrn_standards_interval_count     .
_diffrn_standards_interval_time     .
_diffrn_standards_decay_%     >
_refine_special_details
;
 Refinement of F^2^ against ALL reflections.  The weighted R-factor wR and
 goodness of fit S are based on F^2^, conventional R-factors R are based
 on F, with F set to zero for negative F^2^. The threshold expression of
 F^2^ > 2sigma(F^2^) is used only for calculating R-factors(gt) etc. and is
 not relevant to the choice of reflections for refinement.  R-factors based
 on F^2^ are statistically about twice as large as those based on F, and R-
 factors based on ALL data will be even larger.
;
_reflns_number_total     3942
_reflns_number_gt     2403
_reflns_threshold_expression     I>2\s(I)
_refine_ls_structure_factor_coef     Fsqd
_refine_ls_matrix_type     full
_refine_ls_R_factor_all     0.1062
_refine_ls_R_factor_gt     0.0599
_refine_ls_wR_factor_gt     0.1285
_refine_ls_wR_factor_ref     0.1472
_refine_ls_goodness_of_fit_ref     1.037
_refine_ls_restrained_S_all     1.037
_refine_ls_number_reflns     3942
_refine_ls_number_parameters     252
_refine_ls_number_restraints     0
_refine_ls_hydrogen_treatment     constr
_refine_ls_weighting_scheme     calc
_refine_ls_weighting_details
         'calc w=1/[\s^2^(Fo^2^)+(0.0584P)^2^+0.2473P] where P=(Fo^2^+2Fc^2^)/3'
_atom_sites_solution_hydrogens     geom
_atom_sites_solution_primary     direct
_atom_sites_solution_secondary     difmap
_refine_ls_shift/su_max     0.000
_refine_ls_shift/su_mean     0.000
_refine_diff_density_max     0.135
_refine_diff_density_min     -0.173
_refine_ls_extinction_method     none
_refine_ls_extinction_coef     ?
loop_
    _atom_type_symbol
    _atom_type_description
    _atom_type_scat_dispersion_real
    _atom_type_scat_dispersion_imag
    _atom_type_scat_source
    'C' 'C' 0.0033 0.0016
                         'International Tables Vol C Tables 4.2.6.8 and 6.1.1.4'
    'H' 'H' 0.0000 0.0000
                         'International Tables Vol C Tables 4.2.6.8 and 6.1.1.4'
    'N' 'N' 0.0061 0.0033
                         'International Tables Vol C Tables 4.2.6.8 and 6.1.1.4'
    'O' 'O' 0.0106 0.0060
                         'International Tables Vol C Tables 4.2.6.8 and 6.1.1.4'
_computing_data_collection     'SMART (Bruker, 2002)'
_computing_cell_refinement     'SAINT-Plus (Bruker, 2002)'
_computing_data_reduction     'SAINT-Plus (Bruker, 2002)'
_computing_structure_solution     'SHELXS97 (Sheldrick, 2008)'
_computing_structure_refinement     'SHELXL97 (Sheldrick, 2008)'
_computing_molecular_graphics     'SHELXTL (Sheldrick, 2008)'
_computing_publication_material     'SHELXTL (Sheldrick, 2008)'
loop_
    _atom_site_type_symbol
    _atom_site_label
    _atom_site_fract_x
    _atom_site_fract_y
    _atom_site_fract_z
    _atom_site_U_iso_or_equiv
    _atom_site_adp_type
    _atom_site_calc_flag
    _atom_site_refinement_flags
    _atom_site_occupancy
    _atom_site_disorder_assembly
    _atom_site_disorder_group
    O O1 0.5537(2) 0.63818(19) 0.63468(5) 0.0518(4) Uani d . 1 . .
    O O2 0.2652(2) 0.2809(2) 0.48208(5) 0.0529(5) Uani d . 1 . .
    H H2 0.3246 0.2763 0.5053 0.079 Uiso calc R 1 . .
    N N1 0.6496(2) 0.3617(2) 0.66126(6) 0.0430(5) Uani d . 1 . .
    N N2 0.6208(2) 0.1816(2) 0.64902(6) 0.0440(5) Uani d . 1 A .
    N N3 0.4118(2) 0.3947(2) 0.55528(6) 0.0391(4) Uani d . 1 . .
    C C1 0.6836(3) 0.4067(3) 0.70681(7) 0.0416(5) Uani d . 1 . .
    C C2 0.7888(3) 0.5480(3) 0.71763(8) 0.0546(6) Uani d . 1 . .
    H H2A 0.8380 0.6109 0.6954 0.066 Uiso calc R 1 . .
    C C3 0.8210(3) 0.5961(4) 0.76159(9) 0.0662(8) Uani d . 1 . .
    H H3 0.8910 0.6926 0.7690 0.079 Uiso calc R 1 . .
    C C4 0.7503(4) 0.5023(4) 0.79433(9) 0.0699(8) Uani d . 1 . .
    H H4 0.7726 0.5351 0.8239 0.084 Uiso calc R 1 . .
    C C5 0.6471(4) 0.3607(4) 0.78370(8) 0.0633(7) Uani d . 1 . .
    H H5 0.6007 0.2963 0.8061 0.076 Uiso calc R 1 . .
    C C6 0.6115(3) 0.3130(3) 0.73982(8) 0.0526(6) Uani d . 1 . .
    H H6 0.5393 0.2182 0.7325 0.063 Uiso calc R 1 . .
    C C7 0.5673(3) 0.4746(3) 0.62969(7) 0.0383(5) Uani d . 1 . .
    C C8 0.5054(3) 0.3554(3) 0.59459(7) 0.0366(5) Uani d . 1 A .
    C C9 0.5442(3) 0.1841(3) 0.60707(7) 0.0408(5) Uani d . 1 . .
    C C10 0.513(2) 0.016(3) 0.5821(7) 0.0599(11) Uani d P 0.68(4) A 1
    H H10A 0.4444 0.0406 0.5554 0.090 Uiso calc PR 0.68(4) A 1
    H H10B 0.4572 -0.0679 0.6001 0.090 Uiso calc PR 0.68(4) A 1
    H H10C 0.6168 -0.0343 0.5746 0.090 Uiso calc PR 0.68(4) A 1
    C C10' 0.501(5) 0.018(7) 0.5804(16) 0.0599(11) Uani d P 0.32(4) A 2
    H H10D 0.3824 0.0105 0.5746 0.090 Uiso calc PR 0.32(4) A 2
    H H10E 0.5402 -0.0861 0.5969 0.090 Uiso calc PR 0.32(4) A 2
    H H10F 0.5525 0.0231 0.5528 0.090 Uiso calc PR 0.32(4) A 2
    C C11 0.7486(3) 0.0508(3) 0.66333(8) 0.0575(7) Uani d . 1 . .
    H H11A 0.7126 -0.0673 0.6541 0.086 Uiso calc R 1 A .
    H H11B 0.7672 0.0539 0.6951 0.086 Uiso calc R 1 . .
    H H11C 0.8501 0.0797 0.6502 0.086 Uiso calc R 1 . .
    C C12 0.3597(3) 0.5544(3) 0.54508(7) 0.0412(5) Uani d . 1 . .
    H H12 0.3903 0.6499 0.5638 0.049 Uiso calc R 1 . .
    C C13 0.2085(3) 0.4488(3) 0.47564(7) 0.0404(5) Uani d . 1 . .
    C C14 0.2546(3) 0.5875(3) 0.50496(7) 0.0382(5) Uani d . 1 . .
    C C15 0.1916(3) 0.7620(3) 0.49565(8) 0.0496(6) Uani d . 1 . .
    H H15 0.2230 0.8555 0.5150 0.059 Uiso calc R 1 . .
    C C16 0.0877(3) 0.7968(3) 0.45970(8) 0.0562(7) Uani d . 1 . .
    H H16 0.0489 0.9132 0.4546 0.067 Uiso calc R 1 . .
    C C17 0.0366(3) 0.6577(3) 0.42957(7) 0.0497(6) Uani d . 1 . .
    C C18 0.0988(3) 0.4819(3) 0.43735(7) 0.0444(6) Uani d . 1 . .
    C C19 0.0465(3) 0.3427(4) 0.40779(8) 0.0570(7) Uani d . 1 . .
    H H19 0.0867 0.2266 0.4126 0.068 Uiso calc R 1 . .
    C C20 -0.0626(4) 0.3776(5) 0.37217(9) 0.0740(9) Uani d . 1 . .
    H H20 -0.0968 0.2849 0.3529 0.089 Uiso calc R 1 . .
    C C21 -0.1237(3) 0.5509(5) 0.36419(9) 0.0755(9) Uani d . 1 . .
    H H21 -0.1976 0.5730 0.3396 0.091 Uiso calc R 1 . .
    C C22 -0.0758(3) 0.6875(4) 0.39216(8) 0.0660(8) Uani d . 1 . .
    H H22 -0.1178 0.8024 0.3866 0.079 Uiso calc R 1 . .
loop_
    _atom_site_aniso_label
    _atom_site_aniso_U_11
    _atom_site_aniso_U_22
    _atom_site_aniso_U_33
    _atom_site_aniso_U_12
    _atom_site_aniso_U_13
    _atom_site_aniso_U_23
    O1 0.0777(12) 0.0296(9) 0.0462(10) 0.0008(8) -0.0081(8) -0.0028(7)
    O2 0.0680(12) 0.0423(10) 0.0465(10) 0.0065(8) -0.0091(8) -0.0060(8)
    N1 0.0618(12) 0.0285(10) 0.0368(10) -0.0024(9) -0.0082(9) -0.0010(8)
    N2 0.0610(13) 0.0258(10) 0.0432(11) 0.0017(9) -0.0086(9) 0.0001(8)
    N3 0.0464(11) 0.0342(10) 0.0362(10) 0.0010(8) 0.0006(8) -0.0002(8)
    C1 0.0508(14) 0.0365(12) 0.0359(12) 0.0005(10) -0.0071(10) 0.0004(10)
    C2 0.0617(16) 0.0486(15) 0.0519(15) -0.0066(12) -0.0064(13) -0.0003(12)
    C3 0.0732(19) 0.0597(18) 0.0620(18) -0.0080(15) -0.0195(15) -0.0113(15)
    C4 0.095(2) 0.071(2) 0.0398(15) 0.0118(17) -0.0171(15) -0.0065(14)
    C5 0.088(2) 0.0609(17) 0.0401(15) 0.0049(16) 0.0006(14) 0.0079(13)
    C6 0.0630(16) 0.0472(15) 0.0461(15) -0.0066(12) -0.0055(12) 0.0051(11)
    C7 0.0456(13) 0.0316(12) 0.0372(12) -0.0003(10) -0.0001(10) 0.0023(9)
    C8 0.0416(12) 0.0305(11) 0.0372(12) -0.0015(10) -0.0014(10) -0.0018(9)
    C9 0.0476(13) 0.0349(12) 0.0395(13) -0.0029(10) 0.0003(10) -0.0028(9)
    C10 0.091(3) 0.0295(14) 0.057(2) 0.000(2) -0.013(3) -0.0056(15)
    C10' 0.091(3) 0.0295(14) 0.057(2) 0.000(2) -0.013(3) -0.0056(15)
    C11 0.0692(17) 0.0410(14) 0.0601(16) 0.0112(12) -0.0110(13) 0.0041(12)
    C12 0.0460(13) 0.0374(13) 0.0401(13) -0.0028(10) 0.0019(10) -0.0029(10)
    C13 0.0434(13) 0.0402(13) 0.0379(12) -0.0006(10) 0.0048(10) 0.0023(10)
    C14 0.0410(12) 0.0358(12) 0.0377(12) -0.0015(10) 0.0031(10) 0.0029(9)
    C15 0.0563(15) 0.0399(13) 0.0519(15) 0.0023(11) -0.0003(12) 0.0023(11)
    C16 0.0575(16) 0.0499(15) 0.0604(17) 0.0077(13) 0.0001(13) 0.0140(13)
    C17 0.0417(14) 0.0658(17) 0.0417(14) 0.0009(12) 0.0027(11) 0.0149(12)
    C18 0.0413(13) 0.0564(15) 0.0357(12) -0.0070(11) 0.0043(10) 0.0045(11)
    C19 0.0570(16) 0.0698(18) 0.0435(14) -0.0126(13) -0.0011(12) -0.0044(13)
    C20 0.0669(19) 0.105(3) 0.0485(17) -0.0213(18) -0.0042(14) -0.0058(17)
    C21 0.0522(17) 0.131(3) 0.0420(16) -0.0102(19) -0.0091(13) 0.0173(18)
    C22 0.0512(16) 0.093(2) 0.0533(17) 0.0027(15) -0.0003(13) 0.0269(16)
_geom_special_details
;
 All esds (except the esd in the dihedral angle between two l.s. planes)
 are estimated using the full covariance matrix.  The cell esds are taken
 into account individually in the estimation of esds in distances, angles
 and torsion angles; correlations between esds in cell parameters are only
 used when they are defined by crystal symmetry.  An approximate (isotropic)
 treatment of cell esds is used for estimating esds involving l.s. planes.
;
loop_
    _geom_bond_atom_site_label_1
    _geom_bond_atom_site_label_2
    _geom_bond_site_symmetry_2
    _geom_bond_distance
    _geom_bond_publ_flag
    O1 C7 . 1.232(2) y
    O2 C13 . 1.340(2) y
    O2 H2 . 0.8200 ?
    N1 C7 . 1.399(3) ?
    N1 N2 . 1.405(2) ?
    N1 C1 . 1.421(3) ?
    N2 C9 . 1.366(3) ?
    N2 C11 . 1.459(3) ?
    N3 C12 . 1.290(3) y
    N3 C8 . 1.388(3) y
    C1 C2 . 1.375(3) ?
    C1 C6 . 1.380(3) ?
    C2 C3 . 1.379(3) ?
    C2 H2A . 0.9300 ?
    C3 C4 . 1.369(4) ?
    C3 H3 . 0.9300 ?
    C4 C5 . 1.365(4) ?
    C4 H4 . 0.9300 ?
    C5 C6 . 1.380(3) ?
    C5 H5 . 0.9300 ?
    C6 H6 . 0.9300 ?
    C7 C8 . 1.441(3) ?
    C8 C9 . 1.359(3) ?
    C9 C10 . 1.47(3) ?
    C9 C10' . 1.50(6) ?
    C10 H10A . 0.9600 ?
    C10 H10B . 0.9600 ?
    C10 H10C . 0.9600 ?
    C10' H10D . 0.9600 ?
    C10' H10E . 0.9600 ?
    C10' H10F . 0.9600 ?
    C11 H11A . 0.9600 ?
    C11 H11B . 0.9600 ?
    C11 H11C . 0.9600 ?
    C12 C14 . 1.445(3) ?
    C12 H12 . 0.9300 ?
    C13 C14 . 1.391(3) ?
    C13 C18 . 1.422(3) ?
    C14 C15 . 1.415(3) ?
    C15 C16 . 1.345(3) ?
    C15 H15 . 0.9300 ?
    C16 C17 . 1.418(3) ?
    C16 H16 . 0.9300 ?
    C17 C22 . 1.411(3) ?
    C17 C18 . 1.414(3) ?
    C18 C19 . 1.410(3) ?
    C19 C20 . 1.362(3) ?
    C19 H19 . 0.9300 ?
    C20 C21 . 1.395(4) ?
    C20 H20 . 0.9300 ?
    C21 C22 . 1.358(4) ?
    C21 H21 . 0.9300 ?
    C22 H22 . 0.9300 ?
loop_
    _geom_angle_atom_site_label_1
    _geom_angle_atom_site_label_2
    _geom_angle_atom_site_label_3
    _geom_angle_site_symmetry_1
    _geom_angle_site_symmetry_3
    _geom_angle
    _geom_angle_publ_flag
    C13 O2 H2 . . 109.5 ?
    C7 N1 N2 . . 109.49(16) ?
    C7 N1 C1 . . 124.31(17) ?
    N2 N1 C1 . . 119.69(16) ?
    C9 N2 N1 . . 106.54(16) ?
    C9 N2 C11 . . 122.92(18) ?
    N1 N2 C11 . . 117.36(18) ?
    C12 N3 C8 . . 123.00(18) ?
    C2 C1 C6 . . 120.1(2) ?
    C2 C1 N1 . . 118.7(2) ?
    C6 C1 N1 . . 121.2(2) ?
    C1 C2 C3 . . 119.7(2) ?
    C1 C2 H2A . . 120.2 ?
    C3 C2 H2A . . 120.2 ?
    C4 C3 C2 . . 120.2(3) ?
    C4 C3 H3 . . 119.9 ?
    C2 C3 H3 . . 119.9 ?
    C5 C4 C3 . . 120.2(2) ?
    C5 C4 H4 . . 119.9 ?
    C3 C4 H4 . . 119.9 ?
    C4 C5 C6 . . 120.2(3) ?
    C4 C5 H5 . . 119.9 ?
    C6 C5 H5 . . 119.9 ?
    C5 C6 C1 . . 119.6(2) ?
    C5 C6 H6 . . 120.2 ?
    C1 C6 H6 . . 120.2 ?
    O1 C7 N1 . . 123.52(19) ?
    O1 C7 C8 . . 131.94(19) ?
    N1 C7 C8 . . 104.51(17) ?
    C9 C8 N3 . . 122.23(19) ?
    C9 C8 C7 . . 108.31(19) ?
    N3 C8 C7 . . 129.33(18) ?
    C8 C9 N2 . . 110.37(18) ?
    C8 C9 C10 . . 128.9(9) ?
    N2 C9 C10 . . 120.7(9) ?
    C8 C9 C10' . . 125.8(18) ?
    N2 C9 C10' . . 123.7(18) ?
    C10 C9 C10' . . 4(2) ?
    C9 C10 H10A . . 109.5 ?
    C9 C10 H10B . . 109.5 ?
    C9 C10 H10C . . 109.5 ?
    C9 C10' H10D . . 109.5 ?
    C9 C10' H10E . . 109.5 ?
    H10D C10' H10E . . 109.5 ?
    C9 C10' H10F . . 109.5 ?
    H10D C10' H10F . . 109.5 ?
    H10E C10' H10F . . 109.5 ?
    N2 C11 H11A . . 109.5 ?
    N2 C11 H11B . . 109.5 ?
    H11A C11 H11B . . 109.5 ?
    N2 C11 H11C . . 109.5 ?
    H11A C11 H11C . . 109.5 ?
    H11B C11 H11C . . 109.5 ?
    N3 C12 C14 . . 121.1(2) ?
    N3 C12 H12 . . 119.4 ?
    C14 C12 H12 . . 119.4 ?
    O2 C13 C14 . . 121.88(19) ?
    O2 C13 C18 . . 117.6(2) ?
    C14 C13 C18 . . 120.5(2) ?
    C13 C14 C15 . . 118.7(2) ?
    C13 C14 C12 . . 121.15(19) ?
    C15 C14 C12 . . 120.1(2) ?
    C16 C15 C14 . . 122.0(2) ?
    C16 C15 H15 . . 119.0 ?
    C14 C15 H15 . . 119.0 ?
    C15 C16 C17 . . 120.7(2) ?
    C15 C16 H16 . . 119.7 ?
    C17 C16 H16 . . 119.7 ?
    C22 C17 C18 . . 118.5(2) ?
    C22 C17 C16 . . 122.4(2) ?
    C18 C17 C16 . . 119.1(2) ?
    C19 C18 C17 . . 119.3(2) ?
    C19 C18 C13 . . 121.6(2) ?
    C17 C18 C13 . . 119.1(2) ?
    C20 C19 C18 . . 120.2(3) ?
    C20 C19 H19 . . 119.9 ?
    C18 C19 H19 . . 119.9 ?
    C19 C20 C21 . . 120.8(3) ?
    C19 C20 H20 . . 119.6 ?
    C21 C20 H20 . . 119.6 ?
    C22 C21 C20 . . 120.3(3) ?
    C22 C21 H21 . . 119.9 ?
    C20 C21 H21 . . 119.9 ?
    C21 C22 C17 . . 121.0(3) ?
    C21 C22 H22 . . 119.5 ?
    C17 C22 H22 . . 119.5 ?
loop_
    _geom_torsion_atom_site_label_1
    _geom_torsion_atom_site_label_2
    _geom_torsion_atom_site_label_3
    _geom_torsion_atom_site_label_4
    _geom_torsion_site_symmetry_1
    _geom_torsion_site_symmetry_2
    _geom_torsion_site_symmetry_3
    _geom_torsion_site_symmetry_4
    _geom_torsion
    _geom_torsion_publ_flag
    C7 N1 N2 C9 . . . . 9.2(2) ?
    C1 N1 N2 C9 . . . . 162.14(19) ?
    C7 N1 N2 C11 . . . . 151.62(19) ?
    C1 N1 N2 C11 . . . . -55.5(3) ?
    C7 N1 C1 C2 . . . . -64.1(3) ?
    N2 N1 C1 C2 . . . . 147.2(2) y
    C7 N1 C1 C6 . . . . 115.0(2) y
    N2 N1 C1 C6 . . . . -33.6(3) ?
    C6 C1 C2 C3 . . . . -0.4(4) ?
    N1 C1 C2 C3 . . . . 178.8(2) ?
    C1 C2 C3 C4 . . . . 0.8(4) ?
    C2 C3 C4 C5 . . . . -0.1(4) ?
    C3 C4 C5 C6 . . . . -1.0(4) ?
    C4 C5 C6 C1 . . . . 1.4(4) ?
    C2 C1 C6 C5 . . . . -0.7(4) ?
    N1 C1 C6 C5 . . . . -179.9(2) ?
    N2 N1 C7 O1 . . . . 170.7(2) ?
    C1 N1 C7 O1 . . . . 19.4(3) ?
    N2 N1 C7 C8 . . . . -7.4(2) ?
    C1 N1 C7 C8 . . . . -158.8(2) ?
    C12 N3 C8 C9 . . . . 172.8(2) y
    C12 N3 C8 C7 . . . . -2.5(3) y
    O1 C7 C8 C9 . . . . -175.0(2) ?
    N1 C7 C8 C9 . . . . 2.9(2) ?
    O1 C7 C8 N3 . . . . 0.8(4) ?
    N1 C7 C8 N3 . . . . 178.7(2) ?
    N3 C8 C9 N2 . . . . -173.34(19) ?
    C7 C8 C9 N2 . . . . 2.8(3) ?
    N3 C8 C9 C10 . . . . 6.1(10) ?
    C7 C8 C9 C10 . . . . -177.7(9) ?
    N3 C8 C9 C10' . . . . 3.1(18) ?
    C7 C8 C9 C10' . . . . 179.3(18) ?
    N1 N2 C9 C8 . . . . -7.4(3) ?
    C11 N2 C9 C8 . . . . -147.1(2) ?
    N1 N2 C9 C10 . . . . 173.1(9) ?
    C11 N2 C9 C10 . . . . 33.4(9) ?
    N1 N2 C9 C10' . . . . 176.1(18) ?
    C11 N2 C9 C10' . . . . 36.4(18) ?
    C8 N3 C12 C14 . . . . -176.44(19) ?
    O2 C13 C14 C15 . . . . 179.1(2) ?
    C18 C13 C14 C15 . . . . -0.7(3) ?
    O2 C13 C14 C12 . . . . -3.1(3) ?
    C18 C13 C14 C12 . . . . 177.09(19) ?
    N3 C12 C14 C13 . . . . -1.2(3) ?
    N3 C12 C14 C15 . . . . 176.6(2) ?
    C13 C14 C15 C16 . . . . 0.7(3) ?
    C12 C14 C15 C16 . . . . -177.1(2) ?
    C14 C15 C16 C17 . . . . 0.2(4) ?
    C15 C16 C17 C22 . . . . 178.2(2) ?
    C15 C16 C17 C18 . . . . -1.1(3) ?
    C22 C17 C18 C19 . . . . -0.2(3) ?
    C16 C17 C18 C19 . . . . 179.1(2) ?
    C22 C17 C18 C13 . . . . -178.2(2) ?
    C16 C17 C18 C13 . . . . 1.1(3) ?
    O2 C13 C18 C19 . . . . 2.0(3) ?
    C14 C13 C18 C19 . . . . -178.2(2) ?
    O2 C13 C18 C17 . . . . 179.96(19) ?
    C14 C13 C18 C17 . . . . -0.2(3) ?
    C17 C18 C19 C20 . . . . 0.0(3) ?
    C13 C18 C19 C20 . . . . 178.0(2) ?
    C18 C19 C20 C21 . . . . 0.3(4) ?
    C19 C20 C21 C22 . . . . -0.5(4) ?
    C20 C21 C22 C17 . . . . 0.3(4) ?
    C18 C17 C22 C21 . . . . 0.1(4) ?
    C16 C17 C22 C21 . . . . -179.2(2) ?
loop_
    _geom_hbond_atom_site_label_D
    _geom_hbond_atom_site_label_H
    _geom_hbond_atom_site_label_A
    _geom_hbond_site_symmetry_A
    _geom_hbond_distance_DH
    _geom_hbond_distance_HA
    _geom_hbond_distance_DA
    _geom_hbond_angle_DHA
    O2 H2 N3 . 0.82 1.84 2.569(2) 147.6
