# Supplementary material for: 4-[(1-Hy­droxy-2-naphth­yl)methyl­ene­amino]-1,5-dimethyl-2-phenyl-1H-pyrazol-3(2H)-one
Source: Acta Crystallogr Sect E Struct Rep Online. 2010 Jul 10;66(Pt 8):o1968–9. doi: 10.1107/S1600536810026450 (PMC3007374; doi:10.1107/S1600536810026450)
Supplement: Supplementary file 2 [file e-66-o1968-Isup2.hkl]

# 
# h,k,l, Fc-squared, Fo-squared, sigma(Fo-squared) and status flag 
# 
data_I
_shelx_title ' A in P2(1)/c' 
_shelx_refln_list_code          4 
_shelx_F_calc_maximum      291.71 
_exptl_crystal_F_000       752.00 
_reflns_d_resolution_high  0.7828 
 
loop_ 
 _symmetry_equiv_pos_as_xyz 
 'x, y, z' 
 '-x, y+1/2, -z+1/2' 
 '-x, -y, -z' 
 'x, -y-1/2, z-1/2' 
 
_cell_length_a     8.0636 
_cell_length_b     7.4407 
_cell_length_c    30.1685 
_cell_angle_alpha  90.000 
_cell_angle_beta   94.329 
_cell_angle_gamma  90.000 
 
_shelx_F_squared_multiplier     1.000 
 
loop_ 
 _refln_index_h 
 _refln_index_k 
 _refln_index_l 
 _refln_F_squared_calc 
 _refln_F_squared_meas 
 _refln_F_squared_sigma 
 _refln_observed_status 
   1   0   0     3989.28     3967.95     68.81 o 
   2   0   0        2.44        5.03      1.98 o 
   3   0   0       84.42       98.91      5.65 o 
   4   0   0        2.03        3.14      2.51 o 
   5   0   0       27.60       37.06      5.19 o 
   6   0   0      589.62      547.38     22.83 o 
   7   0   0      393.06      359.99     21.28 o 
   8   0   0        0.11       -4.55      9.61 o 
   9   0   0        0.04        0.46      8.34 o 
  10   0   0        0.65        3.99     10.05 o 
   1   1   0     2026.62     1903.75     22.37 o 
   2   1   0     3993.53     3813.08     43.17 o 
   3   1   0      908.71      882.64     14.59 o 
   4   1   0      141.50      168.43      6.83 o 
   5   1   0      320.88      303.09      9.31 o 
   6   1   0      228.07      228.91     10.28 o 
   7   1   0       17.44       12.05      5.39 o 
   8   1   0       27.91       33.16      7.04 o 
   9   1   0       29.88       19.95      6.83 o 
  10   1   0        5.23        1.69      7.12 o 
   0   2   0      748.94      687.95     13.87 o 
   1   2   0      219.90      187.82      4.64 o 
   2   2   0     1485.34     1485.29     18.62 o 
   3   2   0      860.78      869.60     15.28 o 
   4   2   0      114.85      109.03      6.41 o 
   5   2   0        1.55        2.89      3.00 o 
   6   2   0        2.96        2.32      3.76 o 
   7   2   0        5.86        7.99      5.12 o 
   8   2   0       12.68        9.66      5.70 o 
   9   2   0       68.39       68.49      9.96 o 
  10   2   0        1.46       10.86      8.17 o 
   1   3   0       37.22       41.39      3.23 o 
   2   3   0     1227.99     1220.29     23.16 o 
   3   3   0      716.73      723.06     12.59 o 
   4   3   0     2450.83     2286.35     33.00 o 
   5   3   0       32.11       37.25      4.88 o 
   6   3   0       40.76       47.40      5.92 o 
   7   3   0       11.46        4.63      4.92 o 
   8   3   0        0.31        2.48      5.70 o 
   9   3   0       63.32       50.28     10.39 o 
   0   4   0      548.75      589.09     15.69 o 
   1   4   0      543.00      574.44     14.63 o 
   2   4   0      704.34      736.00     13.39 o 
   3   4   0      530.17      558.81     11.91 o 
   4   4   0       83.05       75.44      6.56 o 
   5   4   0       23.36       24.44      4.77 o 
   6   4   0       86.82       87.08      8.68 o 
   7   4   0        0.80       -3.57      5.73 o 
   8   4   0        0.95       -4.00      7.14 o 
   9   4   0       10.99       15.00      9.59 o 
   1   5   0      159.88      186.35      9.63 o 
   2   5   0        9.97        8.32      3.02 o 
   3   5   0        6.62        9.58      3.52 o 
   4   5   0       31.66       33.91      5.79 o 
   5   5   0       72.46       74.90      8.42 o 
   6   5   0       47.64       47.42     15.08 o 
   7   5   0        1.39        2.69      6.21 o 
   8   5   0       10.15       13.22      9.25 o 
   0   6   0      239.76      206.67     17.54 o 
   1   6   0      205.21      180.51      9.76 o 
   2   6   0     1199.36     1088.90     22.42 o 
   3   6   0        3.51        7.88      4.55 o 
   4   6   0       13.52       14.60      5.30 o 
   5   6   0       27.52       27.50      9.30 o 
   6   6   0        0.39        0.54      7.02 o 
   7   6   0       10.10        6.74      6.96 o 
   1   7   0        4.51        7.36      4.96 o 
   2   7   0      452.60      412.11     16.41 o 
   3   7   0      286.82      295.64     21.64 o 
   4   7   0       92.54      100.75     13.45 o 
   5   7   0       10.23       17.06      7.88 o 
   6   7   0        2.33        6.48      7.61 o 
   0   8   0        2.05       21.33      9.32 o 
   1   8   0       15.77       21.96      6.70 o 
   2   8   0       46.66       50.81     12.63 o 
   3   8   0       17.21       32.39     12.71 o 
   4   8   0        9.40       12.75     12.01 o 
   5   8   0       10.91       11.64     11.24 o 
   1   9   0        4.78        2.80      9.54 o 
   2   9   0        0.00       12.14     11.01 o 
   3   9   0        1.36        2.11     11.33 o 
 -10   1   1        3.83       -3.48      6.47 o 
  -9   1   1       27.60       24.33      7.32 o 
  -8   1   1        2.51        4.71      5.40 o 
  -7   1   1      176.12      163.11     11.53 o 
  -6   1   1      250.66      252.09     11.84 o 
  -5   1   1       29.16       36.05      4.36 o 
  -4   1   1        5.59        9.20      3.76 o 
  -3   1   1      369.60      336.72     10.49 o 
  -2   1   1     1087.80      994.88     14.42 o 
  -1   1   1     1786.07     1814.29     19.55 o 
   0   1   1    17991.71    17898.31    169.37 o 
   1   1   1     6314.32     6130.51     60.02 o 
   2   1   1      307.69      280.47      5.48 o 
   3   1   1       11.40       13.53      1.77 o 
   4   1   1      667.77      630.75     13.44 o 
   5   1   1       22.83       28.61      3.97 o 
   6   1   1       38.43       44.63      5.65 o 
   7   1   1       43.94       35.22      6.69 o 
   8   1   1       11.71       12.52      5.61 o 
   9   1   1        0.61        1.47      6.08 o 
  10   1   1        6.93       10.07      7.75 o 
 -10   2   1        2.00        0.09      7.25 o 
  -9   2   1       40.94       43.95      8.27 o 
  -8   2   1       19.49       25.14      6.50 o 
  -7   2   1       10.42       13.04      5.39 o 
  -6   2   1      216.20      208.20     11.62 o 
  -5   2   1      542.72      492.78     22.46 o 
  -4   2   1       40.95       46.07      4.68 o 
  -3   2   1      220.09      201.11      7.00 o 
  -2   2   1       82.29       79.55      3.72 o 
  -1   2   1     3876.91     3706.66     38.75 o 
   0   2   1      103.60      112.58      4.68 o 
   1   2   1       13.37       18.34      1.98 o 
   2   2   1       27.92       30.81      2.65 o 
   3   2   1     4286.59     4373.89     47.13 o 
   4   2   1     1946.08     1916.10     28.07 o 
   5   2   1        1.51        4.24      3.00 o 
   6   2   1       18.31       21.69      4.59 o 
   7   2   1       18.36       12.75      5.62 o 
   8   2   1        2.87       10.20      5.65 o 
   9   2   1       41.73       37.79      8.33 o 
  10   2   1        6.72       25.56      9.06 o 
  -9   3   1      171.86      177.49     17.09 o 
  -8   3   1        1.39       -2.92      6.51 o 
  -7   3   1       18.19       20.30      5.19 o 
  -6   3   1        4.60        4.99      4.01 o 
  -5   3   1       17.84       20.67      4.15 o 
  -4   3   1      489.47      479.31     12.24 o 
  -3   3   1       56.30       99.03      4.90 o 
  -2   3   1     1802.69     1832.34     25.52 o 
  -1   3   1      341.09      366.46      7.61 o 
   0   3   1      959.61      976.52     14.04 o 
   1   3   1        7.70       16.27      2.10 o 
   2   3   1        2.36        4.01      2.31 o 
   3   3   1      223.94      222.93      6.72 o 
   4   3   1     1506.78     1484.25     24.48 o 
   5   3   1      321.67      320.49     11.02 o 
   6   3   1       32.59       26.32      5.04 o 
   7   3   1       12.83        9.57      4.86 o 
   8   3   1        8.90        5.45      5.61 o 
   9   3   1       14.75       42.03     30.51 o 
  -9   4   1       13.44       21.29     10.03 o 
  -8   4   1       29.10       34.52      8.27 o 
  -7   4   1       49.77       48.40      7.52 o 
  -6   4   1       20.03       28.10      6.79 o 
  -5   4   1        0.01       -1.78      3.43 o 
  -4   4   1        8.91        9.58      3.46 o 
  -3   4   1      181.88      189.81     10.37 o 
  -2   4   1        0.28        1.37      2.46 o 
  -1   4   1       58.90       58.46      4.01 o 
   0   4   1       81.80       92.23      4.86 o 
   1   4   1     1063.76     1131.17     17.50 o 
   2   4   1     1346.48     1451.32     21.09 o 
   3   4   1       17.41       18.80      3.22 o 
   4   4   1      221.09      227.39      9.81 o 
   5   4   1      164.62      164.76      9.53 o 
   6   4   1        6.89        5.79      5.14 o 
   7   4   1      114.46      110.56     10.63 o 
   8   4   1        2.88        4.13      8.36 o 
   9   4   1        0.09       -5.66      9.37 o 
  -8   5   1       22.62       28.78      9.57 o 
  -7   5   1       67.23       80.93     11.50 o 
  -6   5   1        5.37        8.68      5.24 o 
  -5   5   1       99.41      101.79     10.80 o 
  -4   5   1       11.41       11.76      4.91 o 
  -3   5   1       43.76       52.64      6.51 o 
  -2   5   1      165.34      198.41      8.21 o 
  -1   5   1      747.27      753.86     16.70 o 
   0   5   1      655.11      614.50     12.61 o 
   1   5   1      244.06      230.25      7.62 o 
   2   5   1        9.99        9.03      2.91 o 
   3   5   1       14.89       12.93      3.60 o 
   4   5   1        3.54        5.05      3.75 o 
   5   5   1        9.51       -0.95      4.11 o 
   6   5   1        4.07        6.66      6.02 o 
   7   5   1       27.32       28.68      8.13 o 
   8   5   1        1.71       16.87      8.21 o 
  -7   6   1       54.37       53.81     10.40 o 
  -6   6   1       21.16       15.01     10.10 o 
  -5   6   1        4.94        6.58      5.30 o 
  -4   6   1       77.87       92.17     12.02 o 
  -3   6   1       25.63       32.33      6.67 o 
  -2   6   1       16.61       22.06      4.79 o 
  -1   6   1      127.94      136.48      8.88 o 
   0   6   1      248.78      240.21     10.53 o 
   1   6   1      502.80      465.86     12.95 o 
   2   6   1      705.10      655.05     16.62 o 
   3   6   1      216.86      226.44     15.05 o 
   4   6   1       30.41       32.69      6.38 o 
   5   6   1       42.28       35.76      9.82 o 
   6   6   1       11.60        7.93      8.42 o 
   7   6   1       24.43       34.80      9.60 o 
  -6   7   1        2.26       16.26      8.50 o 
  -5   7   1       15.56       19.45     12.60 o 
  -4   7   1       11.05       14.51      7.66 o 
  -3   7   1      105.30      123.55     11.44 o 
  -2   7   1      541.96      506.17     25.73 o 
  -1   7   1       37.08       37.69      8.22 o 
   0   7   1       26.09       22.77      6.18 o 
   1   7   1       83.35       81.18      9.17 o 
   2   7   1       92.76       99.54     22.39 o 
   3   7   1       14.75       17.82      7.96 o 
   4   7   1       10.13       13.47     16.07 o 
   5   7   1        3.20       -1.01      6.96 o 
   6   7   1        1.58       -1.38      7.77 o 
  -5   8   1        0.01       10.96      8.19 o 
  -4   8   1        4.47        5.58     10.35 o 
  -3   8   1        6.62        4.01     14.86 o 
  -2   8   1        3.45        0.84      6.51 o 
  -1   8   1        5.35       17.10      7.36 o 
   0   8   1        6.13        6.75      5.75 o 
   1   8   1        0.01        1.30      5.57 o 
   2   8   1       31.48       38.36     15.98 o 
   3   8   1       24.69       19.59     11.76 o 
   4   8   1        0.85       12.91     11.42 o 
   5   8   1        0.65       12.00     10.51 o 
  -3   9   1       11.79       33.98     12.68 o 
  -2   9   1        1.79        6.91     16.73 o 
  -1   9   1       48.31       67.33     14.04 o 
   0   9   1        0.06        0.77      7.70 o 
   1   9   1        0.03        8.70     10.07 o 
   2   9   1       16.57       33.16     22.48 o 
   3   9   1        1.28       14.15     10.83 o 
 -10   0   2        0.39       -5.48      8.87 o 
  -9   0   2       28.56       42.02     26.68 o 
  -8   0   2       29.13       40.98     10.39 o 
  -7   0   2      270.06      240.09     32.22 o 
  -6   0   2      188.44      208.16     21.48 o 
  -5   0   2     1279.78     1220.06     54.87 o 
  -4   0   2     2051.18     2042.07     35.89 o 
  -3   0   2     1393.42     1390.54     43.44 o 
  -2   0   2    11359.92    10986.28    178.60 o 
  -1   0   2      426.65      293.68      8.61 o 
   0   0   2     3847.10     3762.30     64.69 o 
   1   0   2    11355.70    11012.22    148.64 o 
   2   0   2      380.52      385.54     11.08 o 
   3   0   2       15.03       26.15      4.95 o 
   4   0   2       83.15       94.34      6.66 o 
   5   0   2      209.02      210.79      9.87 o 
   6   0   2      424.68      416.36     19.95 o 
   7   0   2       73.76       87.70     26.01 o 
   8   0   2        8.04       28.89     10.01 o 
   9   0   2        3.02       10.10      9.17 o 
  10   0   2        3.07        8.91     10.00 o 
 -10   1   2        0.40        0.86      6.67 o 
  -9   1   2        0.48        1.06      5.94 o 
  -8   1   2        0.07        0.36      5.16 o 
  -7   1   2       10.58       11.45      5.24 o 
  -6   1   2       17.03       21.20      4.33 o 
  -5   1   2        0.11        0.25      3.52 o 
  -4   1   2      865.53      782.51     16.34 o 
  -3   1   2       51.40       60.75      4.13 o 
  -2   1   2     9226.24     9089.37     96.29 o 
  -1   1   2     3247.49     3128.73     31.95 o 
   0   1   2     5593.48     5355.46     52.28 o 
   1   1   2       38.62       34.66      3.16 o 
   2   1   2     4012.74     3787.49     39.50 o 
   3   1   2       38.64       60.90      6.07 o 
   4   1   2        6.26        9.68      2.11 o 
   5   1   2       50.60       67.28      5.61 o 
   6   1   2        3.95        0.94      3.36 o 
   7   1   2      170.70      169.45     11.77 o 
   8   1   2       48.95       51.80      7.94 o 
   9   1   2        0.56        0.45      6.36 o 
  10   1   2        5.51       20.55      7.67 o 
 -10   2   2        0.63       -0.91      6.94 o 
  -9   2   2       50.87       75.42      9.73 o 
  -8   2   2       55.33       74.41     12.12 o 
  -7   2   2        6.19        8.08      5.17 o 
  -6   2   2       29.23       30.07      4.87 o 
  -5   2   2        3.69       12.70      3.87 o 
  -4   2   2      678.01      627.49     13.46 o 
  -3   2   2      477.82      472.91     10.45 o 
  -2   2   2      998.76      892.68     12.70 o 
  -1   2   2     1539.28     1463.37     23.24 o 
   0   2   2     1168.55     1077.22     13.74 o 
   1   2   2     2792.58     2722.87     29.74 o 
   2   2   2     3885.01     3797.50     40.69 o 
   3   2   2        0.15        0.42      1.86 o 
   4   2   2      919.56      847.20     16.24 o 
   5   2   2      118.20      136.66     10.34 o 
   6   2   2        0.07        3.16      3.60 o 
   7   2   2       14.50       12.47      5.65 o 
   8   2   2       17.77       23.51      6.59 o 
   9   2   2       21.21       22.93      7.37 o 
  -9   3   2       59.10       62.36     13.50 o 
  -8   3   2       30.05       29.52      7.58 o 
  -7   3   2        1.36       -1.67      4.04 o 
  -6   3   2        3.08        1.60      3.50 o 
  -5   3   2       23.01       16.89      4.17 o 
  -4   3   2       19.21       41.11      4.86 o 
  -3   3   2      402.39      460.73     10.32 o 
  -2   3   2      173.78      176.40      5.75 o 
  -1   3   2        4.16        6.60      1.53 o 
   0   3   2       73.42       76.58      4.03 o 
   1   3   2      535.53      532.87      9.68 o 
   2   3   2      212.16      193.14      5.97 o 
   3   3   2      267.42      301.71      7.69 o 
   4   3   2       11.21        7.85      4.65 o 
   5   3   2       59.17       74.09      6.41 o 
   6   3   2        5.88       15.45      4.56 o 
   7   3   2      159.73      174.79     10.90 o 
   8   3   2        0.05       -0.77      5.07 o 
   9   3   2       67.34      105.13     17.02 o 
  -9   4   2       51.32       30.20     10.54 o 
  -8   4   2       17.91       26.65      9.66 o 
  -7   4   2        2.44        8.69      8.20 o 
  -6   4   2       90.01       93.79      9.65 o 
  -5   4   2       70.15       71.81      7.78 o 
  -4   4   2       49.06       65.12      6.08 o 
  -3   4   2        2.96        6.05      2.62 o 
  -2   4   2      679.44      707.83     12.97 o 
  -1   4   2       10.47       15.68      2.53 o 
   0   4   2      697.92      685.03     12.30 o 
   1   4   2        5.35       12.31      2.31 o 
   2   4   2        5.29        6.81      2.16 o 
   3   4   2        0.04        0.24      2.20 o 
   4   4   2      193.07      194.51      9.50 o 
   5   4   2        2.35        6.43      3.66 o 
   6   4   2       48.01       54.78      6.67 o 
   7   4   2      147.51      158.43     20.01 o 
   8   4   2        8.09        8.25     16.73 o 
   9   4   2       10.69       -0.28      9.70 o 
  -8   5   2       28.33       16.34      7.47 o 
  -7   5   2       82.31       96.44     10.25 o 
  -6   5   2        0.05        4.28      4.76 o 
  -5   5   2      108.19      114.08     10.24 o 
  -4   5   2       24.21       24.41      5.39 o 
  -3   5   2        0.06        1.80      3.51 o 
  -2   5   2       32.14       44.36      5.98 o 
  -1   5   2      133.37      147.84      6.83 o 
   0   5   2        1.85        4.73      2.07 o 
   1   5   2       35.17       44.72      4.01 o 
   2   5   2      219.50      229.45      8.26 o 
   3   5   2      209.34      232.75     10.97 o 
   4   5   2       66.86       54.60      5.95 o 
   5   5   2      125.51      145.91     10.92 o 
   6   5   2      238.88      227.58     17.48 o 
   7   5   2       65.99       73.78     11.05 o 
   8   5   2       12.52        8.70      7.63 o 
  -7   6   2        4.16       10.45      7.12 o 
  -6   6   2       39.11       38.09      7.02 o 
  -5   6   2      203.16      181.15     17.81 o 
  -4   6   2       56.47       60.00      7.82 o 
  -3   6   2      666.60      623.95     19.61 o 
  -2   6   2      614.58      548.44     27.12 o 
  -1   6   2        1.84        3.89      3.03 o 
   0   6   2       92.14       98.35      7.42 o 
   1   6   2      274.85      243.28      8.79 o 
   2   6   2        1.61        7.83      3.49 o 
   3   6   2      299.46      278.83     14.13 o 
   4   6   2       20.72       22.89      6.79 o 
   5   6   2       34.42       27.68      7.54 o 
   6   6   2       34.46       27.69      9.43 o 
   7   6   2        2.78       18.38      7.74 o 
  -6   7   2       29.75       26.17      8.77 o 
  -5   7   2        2.32        7.58      7.44 o 
  -4   7   2       56.75       68.00      9.31 o 
  -3   7   2        0.51        0.77      5.15 o 
  -2   7   2        4.18        7.26      4.74 o 
  -1   7   2      150.84      158.30     13.72 o 
   0   7   2      153.86      134.61     12.73 o 
   1   7   2       24.25       30.47      6.40 o 
   2   7   2      237.20      247.36     16.95 o 
   3   7   2       69.10       79.43     17.40 o 
   4   7   2        1.51        9.28      7.09 o 
   5   7   2        0.56       14.32      7.84 o 
   6   7   2        0.24        6.94      9.78 o 
  -5   8   2       22.32       30.86      9.68 o 
  -4   8   2        1.60       -0.97      6.73 o 
  -3   8   2       40.00       55.39     13.75 o 
  -2   8   2        4.94       21.35     12.36 o 
  -1   8   2        2.11        9.48      6.11 o 
   0   8   2        0.45        6.29      5.79 o 
   1   8   2       21.48       20.68      8.36 o 
   2   8   2        5.28        5.15      9.02 o 
   3   8   2        2.16       13.71     10.64 o 
   4   8   2        4.71       24.29     12.12 o 
   5   8   2        0.18        4.52     10.53 o 
  -3   9   2        0.04       -6.79     12.74 o 
  -2   9   2        8.09       22.19     10.79 o 
  -1   9   2        5.94        3.81      9.38 o 
   0   9   2        4.01       10.87      8.70 o 
   1   9   2        1.91       -6.51      9.52 o 
   2   9   2        6.77       11.90     10.20 o 
   3   9   2        4.65       27.59     12.85 o 
 -10   1   3        6.59       23.68      7.90 o 
  -9   1   3        8.57       15.61      6.86 o 
  -8   1   3       70.63       88.25     12.42 o 
  -7   1   3       44.62       34.27      6.49 o 
  -6   1   3       13.82       14.39      3.77 o 
  -5   1   3        9.93       15.72      3.15 o 
  -4   1   3      254.63      235.70      7.63 o 
  -3   1   3       43.28       43.58      4.55 o 
  -2   1   3     8430.54     8233.92     80.85 o 
  -1   1   3     4721.90     4583.63     45.66 o 
   0   1   3      548.45      495.33      6.64 o 
   1   1   3     6485.12     6356.89     62.28 o 
   2   1   3     1809.75     1711.36     20.04 o 
   3   1   3      153.25      159.41      4.97 o 
   4   1   3      667.33      658.73     11.59 o 
   5   1   3      701.80      655.69     14.47 o 
   6   1   3      250.61      261.80     11.90 o 
   7   1   3        0.09        6.60      4.96 o 
   8   1   3      105.41      129.40     18.92 o 
   9   1   3        8.30       13.33      6.96 o 
  10   1   3        1.02       -2.63      6.58 o 
 -10   2   3        2.20        3.89      7.71 o 
  -9   2   3       18.51       22.81      7.13 o 
  -8   2   3        5.08       10.78      5.73 o 
  -7   2   3        7.16        4.66      4.82 o 
  -6   2   3        0.09        2.83      3.46 o 
  -5   2   3      194.44      208.09     13.04 o 
  -4   2   3       14.69       16.34      3.30 o 
  -3   2   3      875.14      826.08     14.70 o 
  -2   2   3       80.80       70.55      3.38 o 
  -1   2   3      639.50      602.67      9.36 o 
   0   2   3      797.87      702.15     10.03 o 
   1   2   3      344.92      315.82      6.96 o 
   2   2   3       33.57       30.46      2.71 o 
   3   2   3     1431.55     1351.58     18.38 o 
   4   2   3      741.65      763.12     12.84 o 
   5   2   3       10.98        8.72      3.23 o 
   6   2   3       36.59       36.35      5.28 o 
   7   2   3       49.29       46.84      7.08 o 
   8   2   3        0.59        5.69      6.67 o 
   9   2   3      117.74      132.66     23.63 o 
  -9   3   3       64.92       87.40     12.72 o 
  -8   3   3       10.78        2.61      7.87 o 
  -7   3   3        0.35        6.76      4.65 o 
  -6   3   3       15.17        7.84      4.02 o 
  -5   3   3        1.23        5.64      3.29 o 
  -4   3   3       99.81      114.37      7.10 o 
  -3   3   3     1145.12     1118.28     19.60 o 
  -2   3   3       37.18       37.00      3.15 o 
  -1   3   3       19.69       22.37      2.34 o 
   0   3   3      588.56      627.63     10.49 o 
   1   3   3     1091.55     1172.28     16.48 o 
   2   3   3      255.83      323.78      7.70 o 
   3   3   3      787.51      774.03     16.10 o 
   4   3   3        3.55       13.98      3.46 o 
   5   3   3      231.93      204.12      9.52 o 
   6   3   3        7.21       13.52      4.56 o 
   7   3   3      317.53      297.67     13.47 o 
   8   3   3       35.13       45.92      8.89 o 
   9   3   3       39.07       39.51      9.39 o 
  -9   4   3       26.92       20.03      9.74 o 
  -8   4   3        4.14        8.75      6.48 o 
  -7   4   3        1.53        4.12      5.54 o 
  -6   4   3      123.59      115.66     10.14 o 
  -5   4   3      214.25      194.33     11.87 o 
  -4   4   3        9.39       14.12      3.80 o 
  -3   4   3     1055.42     1031.73     17.15 o 
  -2   4   3      237.88      225.89      8.79 o 
  -1   4   3        6.01        2.76      1.77 o 
   0   4   3      561.49      565.01     13.24 o 
   1   4   3      943.76      986.65     15.92 o 
   2   4   3      260.43      276.66      7.83 o 
   3   4   3      340.79      334.12      9.74 o 
   4   4   3      325.95      336.50     11.27 o 
   5   4   3      145.23      155.71      9.36 o 
   6   4   3       34.99       55.78      9.61 o 
   7   4   3      194.31      195.47     13.71 o 
   8   4   3        4.71       11.95      9.27 o 
   9   4   3       21.58       31.54     11.61 o 
  -8   5   3        4.82        3.20      6.63 o 
  -7   5   3        1.25       -0.41      4.99 o 
  -6   5   3       25.84       18.89      5.53 o 
  -5   5   3        6.90       14.02      4.98 o 
  -4   5   3        2.45        1.85      4.00 o 
  -3   5   3      162.97      175.16     11.04 o 
  -2   5   3       46.34       54.71      5.30 o 
  -1   5   3      260.94      279.24      8.31 o 
   0   5   3      130.65      157.79      6.70 o 
   1   5   3        3.30        9.75      3.11 o 
   2   5   3        5.45       18.28      4.29 o 
   3   5   3       46.48       55.47      7.99 o 
   4   5   3        8.00       17.63      4.13 o 
   5   5   3       65.60       64.68      9.47 o 
   6   5   3       17.35       17.34      8.74 o 
   7   5   3        0.90        2.90      6.39 o 
   8   5   3       18.56       45.93     19.81 o 
  -7   6   3        7.25       13.65      7.87 o 
  -6   6   3       10.53       10.69      5.44 o 
  -5   6   3       42.17       26.47      6.30 o 
  -4   6   3       69.67       82.28      9.13 o 
  -3   6   3       33.05       50.28      7.41 o 
  -2   6   3      162.86      160.71      9.88 o 
  -1   6   3       74.33       76.05      6.75 o 
   0   6   3      200.83      215.25     10.36 o 
   1   6   3       67.76       84.16      5.93 o 
   2   6   3       17.32       19.44      3.75 o 
   3   6   3        2.11        6.57      3.91 o 
   4   6   3       30.78       38.91      7.96 o 
   5   6   3      116.34      129.85     15.99 o 
   6   6   3       34.67       32.35      8.47 o 
   7   6   3       21.66       32.39      8.48 o 
  -6   7   3        2.38        3.27      7.21 o 
  -5   7   3       16.15       12.83      6.09 o 
  -4   7   3       33.74       43.25      8.10 o 
  -3   7   3      152.65      164.89     13.05 o 
  -2   7   3        6.44        5.68      5.54 o 
  -1   7   3       38.14       36.87      5.99 o 
   0   7   3      286.09      318.35     16.05 o 
   1   7   3      341.69      316.77     15.87 o 
   2   7   3       10.86       11.45      8.14 o 
   3   7   3       86.24       78.23     14.22 o 
   4   7   3       15.12       24.66      7.66 o 
   5   7   3        0.43       11.45      7.43 o 
   6   7   3        4.54       31.36     13.86 o 
  -5   8   3        8.51       15.00      8.85 o 
  -4   8   3       30.35       30.35      8.94 o 
  -3   8   3        6.04       12.05      9.22 o 
  -2   8   3       16.66       23.76      7.92 o 
  -1   8   3       58.17       72.48      9.27 o 
   0   8   3        4.25       23.06      8.00 o 
   1   8   3       11.96       28.78      9.06 o 
   2   8   3        1.46        1.83     11.49 o 
   4   8   3        8.51       45.78     17.73 o 
   5   8   3       15.58        9.64     10.91 o 
  -3   9   3        0.19       -4.26      9.55 o 
  -2   9   3        7.01        4.66     17.73 o 
  -1   9   3        1.38        7.33      9.84 o 
   0   9   3       20.89       34.63     10.42 o 
   1   9   3        1.54        8.06      9.59 o 
   2   9   3        2.73       16.27     18.23 o 
   3   9   3        1.07       15.49     11.22 o 
 -10   0   4       22.43       20.63     11.28 o 
  -9   0   4        6.16       15.33      9.24 o 
  -8   0   4       30.41       18.57      9.50 o 
  -7   0   4       73.02       55.26     23.48 o 
  -6   0   4       71.19       81.69     15.15 o 
  -5   0   4        0.86        2.82      3.24 o 
  -4   0   4       31.35       34.89      4.26 o 
  -3   0   4        6.58       10.67      2.71 o 
  -2   0   4    80587.58    77274.50   1035.67 o 
  -1   0   4     2184.19     2223.85     32.86 o 
   0   0   4      728.27      734.96     12.27 o 
   1   0   4      226.53      228.38      5.99 o 
   2   0   4     3560.99     3404.51     50.77 o 
   3   0   4      194.66      224.36      8.85 o 
   4   0   4     1145.35     1144.80     23.88 o 
   5   0   4     2534.58     2645.99    101.48 o 
   6   0   4        5.47       -2.06      5.36 o 
   7   0   4        3.27        4.10      7.03 o 
   8   0   4        1.17       -0.98      7.69 o 
   9   0   4        0.32        1.32      8.64 o 
  10   0   4       15.66       14.36     12.15 o 
 -10   1   4        1.92       10.18      7.60 o 
  -9   1   4       18.39       11.39      6.93 o 
  -8   1   4       19.18       28.07      6.66 o 
  -7   1   4        1.08       -4.79      4.18 o 
  -6   1   4        2.93       -1.38      3.09 o 
  -5   1   4       25.12       32.76      5.12 o 
  -4   1   4       73.76       87.78      3.91 o 
  -3   1   4        0.04        2.88      1.63 o 
  -2   1   4     6187.65     6020.12     66.30 o 
  -1   1   4       98.21       83.63      2.55 o 
   0   1   4       53.89       59.90      2.28 o 
   1   1   4       61.61       49.69      2.69 o 
   2   1   4     1389.05     1408.41     17.39 o 
   3   1   4     2369.29     2212.23     26.26 o 
   4   1   4       19.91       23.23      2.88 o 
   5   1   4        3.92        2.29      2.62 o 
   6   1   4       32.04       42.28      7.32 o 
   7   1   4        1.20        1.34      4.80 o 
   8   1   4        6.89       11.49      5.81 o 
   9   1   4        8.98        8.69      6.73 o 
  10   1   4        2.61       22.80      8.63 o 
 -10   2   4        0.98        6.02      7.99 o 
  -9   2   4        5.60       11.72      8.35 o 
  -8   2   4        2.63        6.96      5.63 o 
  -7   2   4       23.38       26.53      6.24 o 
  -6   2   4       46.50       44.39      8.39 o 
  -5   2   4      135.95      150.40      8.07 o 
  -4   2   4       54.67       64.12      5.10 o 
  -3   2   4       13.12       14.61      3.01 o 
  -2   2   4       61.83       66.72      3.61 o 
  -1   2   4      605.17      547.00      9.27 o 
   0   2   4      117.93      105.23      6.22 o 
   1   2   4       38.57       47.95      2.84 o 
   2   2   4      379.62      418.95      9.56 o 
   3   2   4      137.75      141.14      5.15 o 
   4   2   4       12.40       17.29      2.60 o 
   5   2   4        3.30       -0.64      3.93 o 
   6   2   4        5.78        9.62      4.03 o 
   7   2   4      197.28      218.32     13.23 o 
   8   2   4       16.89       20.36      6.85 o 
   9   2   4        3.83        9.54      7.56 o 
  -9   3   4       17.76       24.50     10.19 o 
  -8   3   4       13.42       16.94      7.41 o 
  -7   3   4        0.23        1.04      4.59 o 
  -6   3   4      391.68      337.30     12.15 o 
  -5   3   4      111.08      111.21      7.43 o 
  -4   3   4      580.28      584.46     13.45 o 
  -3   3   4      306.38      290.69      9.99 o 
  -2   3   4       77.07       74.73      4.06 o 
  -1   3   4      562.62      516.22      9.18 o 
   0   3   4      326.98      330.04      7.01 o 
   1   3   4      242.89      255.87      6.38 o 
   2   3   4     2761.81     2764.07     32.57 o 
   3   3   4        0.00        3.67      1.91 o 
   4   3   4      104.75      118.48      7.97 o 
   5   3   4       16.55       27.13      5.78 o 
   6   3   4      137.51      137.46      9.12 o 
   7   3   4      131.04      123.75     10.28 o 
   8   3   4        3.97        8.05      6.90 o 
   9   3   4      134.16      147.59     15.26 o 
  -9   4   4        4.03        0.31      6.36 o 
  -8   4   4        3.79       -0.69      6.00 o 
  -7   4   4        0.02        3.89      4.70 o 
  -6   4   4       63.75       86.55      8.83 o 
  -5   4   4        0.40        3.09      4.16 o 
  -4   4   4      101.13       96.11      8.21 o 
  -3   4   4       74.18       89.70      5.16 o 
  -2   4   4      270.04      289.66      9.01 o 
  -1   4   4      649.94      697.80     12.37 o 
   0   4   4      941.91     1009.08     15.78 o 
   1   4   4      689.02      725.38     14.18 o 
   2   4   4       27.50       19.53      2.91 o 
   3   4   4        9.97       12.29      2.63 o 
   4   4   4       42.40       47.27      5.29 o 
   5   4   4        0.27        3.34      4.29 o 
   6   4   4       19.57       23.83      6.52 o 
   7   4   4      186.26      182.47     13.62 o 
   8   4   4       14.68       12.59      9.20 o 
   9   4   4       33.42       50.06     13.94 o 
  -8   5   4        7.84       14.16      5.90 o 
  -7   5   4        2.44        7.20      5.39 o 
  -6   5   4        5.97        8.25      5.13 o 
  -5   5   4       99.49      109.80      9.96 o 
  -4   5   4       24.31       35.10      6.09 o 
  -3   5   4       26.57       17.31      5.00 o 
  -2   5   4        7.06        8.79      2.99 o 
  -1   5   4       27.11       36.51      4.32 o 
   0   5   4      386.22      342.88      9.86 o 
   1   5   4       90.25       88.48      5.57 o 
   2   5   4        0.18        3.60      2.68 o 
   3   5   4        0.00        4.31      4.01 o 
   4   5   4      191.53      181.07     10.45 o 
   5   5   4      257.18      262.48     22.00 o 
   6   5   4        0.00        3.26      5.86 o 
   7   5   4        1.34        7.29      6.91 o 
   8   5   4        6.47       21.09      8.73 o 
  -7   6   4        0.08        1.98      6.71 o 
  -6   6   4        2.01        7.29      5.43 o 
  -5   6   4       69.66       73.83      9.04 o 
  -4   6   4      153.91      178.39     19.61 o 
  -3   6   4        3.51        7.86      4.67 o 
  -2   6   4        2.96        6.04      3.57 o 
  -1   6   4        8.20        4.02      3.39 o 
   0   6   4     1357.64     1218.46     23.67 o 
   1   6   4      411.28      381.16     12.09 o 
   2   6   4        2.00        4.74      3.14 o 
   3   6   4       94.11       89.37     10.26 o 
   4   6   4        5.24       15.28      6.39 o 
   5   6   4       23.25       28.09      8.07 o 
   6   6   4        5.33       -5.86      6.28 o 
   7   6   4        9.01       11.35      7.71 o 
  -6   7   4       44.66       57.78     10.54 o 
  -5   7   4      135.57      157.73     13.66 o 
  -4   7   4      286.38      318.21     17.98 o 
  -3   7   4        0.53       -1.23      4.72 o 
  -2   7   4       60.60       55.19      9.46 o 
  -1   7   4       37.73       36.12      5.95 o 
   0   7   4       26.79       20.97      5.82 o 
   1   7   4      143.33      146.71     14.16 o 
   2   7   4       22.97       22.99      8.68 o 
   3   7   4       53.09       37.21     10.85 o 
   4   7   4        3.74       -2.78      7.76 o 
   5   7   4        0.45        4.88      7.03 o 
   6   7   4       13.43       19.45      8.42 o 
  -5   8   4        3.49        4.29      8.05 o 
  -4   8   4       10.40        0.83      7.62 o 
  -3   8   4        9.56       19.27      6.74 o 
  -2   8   4        5.46        8.37      7.28 o 
  -1   8   4        0.01       -1.66      5.09 o 
   0   8   4       22.22       27.01      8.15 o 
   1   8   4       59.32       59.37     13.40 o 
   2   8   4       16.65       29.56     21.19 o 
   3   8   4        7.56       35.68     11.85 o 
   4   8   4        0.81        2.64     10.58 o 
   5   8   4        0.04      -15.57     11.65 o 
  -3   9   4        0.12        4.99     16.82 o 
  -2   9   4        1.97        5.96      9.75 o 
  -1   9   4       47.26       84.19     15.66 o 
   0   9   4        6.30       11.25      8.49 o 
   1   9   4        7.00       -2.84     12.32 o 
   2   9   4        0.31        9.02     11.41 o 
   3   9   4       15.41       36.40     13.58 o 
 -10   1   5        0.15        8.51      7.18 o 
  -9   1   5       10.54       16.78      6.52 o 
  -8   1   5        5.85       10.86      5.64 o 
  -7   1   5        1.99        0.78      4.96 o 
  -6   1   5       13.39       13.34      4.33 o 
  -5   1   5        8.08       17.32      3.76 o 
  -4   1   5       20.49       17.87      2.44 o 
  -3   1   5      616.42      557.13      9.41 o 
  -2   1   5    16894.58    17147.08    164.00 o 
  -1   1   5     8262.52     7982.80     77.84 o 
   0   1   5      773.02      700.06      9.03 o 
   1   1   5      294.60      272.57      5.91 o 
   2   1   5     2135.83     2037.40     23.56 o 
   3   1   5      903.86      885.57     13.41 o 
   4   1   5      473.27      485.62      9.99 o 
   5   1   5       23.94       40.61      6.14 o 
   6   1   5      200.07      227.08     10.15 o 
   7   1   5       27.09       27.09      6.50 o 
   8   1   5        2.22        3.88      7.16 o 
   9   1   5        6.02       12.39      8.34 o 
  10   1   5        0.15       13.14      8.39 o 
 -10   2   5        0.02       14.60      8.08 o 
  -9   2   5       12.63       17.86      8.39 o 
  -8   2   5        0.95        3.97      5.98 o 
  -7   2   5       59.62       58.43      7.76 o 
  -6   2   5      412.69      396.91     12.55 o 
  -5   2   5      241.23      220.16     11.00 o 
  -4   2   5       52.85       64.88      5.38 o 
  -3   2   5      808.57      732.99     11.72 o 
  -2   2   5      791.35      768.02     11.42 o 
  -1   2   5     1424.36     1424.81     20.09 o 
   0   2   5      258.94      276.77      5.49 o 
   1   2   5     2549.54     2573.71     28.60 o 
   2   2   5     3474.32     3603.99     39.26 o 
   3   2   5       29.25       39.33      3.81 o 
   4   2   5        0.24        6.43      2.23 o 
   5   2   5       64.40       71.99      6.37 o 
   6   2   5        2.00        8.10      4.04 o 
   7   2   5       28.29       31.45      6.73 o 
   8   2   5        1.28        4.38      7.44 o 
   9   2   5       24.59       12.38      7.67 o 
  -9   3   5        0.76       -8.59      6.42 o 
  -8   3   5       33.71       36.84      8.33 o 
  -7   3   5       89.91      100.82     12.22 o 
  -6   3   5      421.46      379.66     18.14 o 
  -5   3   5        0.42        6.65      3.19 o 
  -4   3   5      111.45      131.71      7.33 o 
  -3   3   5        1.92        6.61      2.00 o 
  -2   3   5      207.08      202.27      5.90 o 
  -1   3   5      104.11       98.16      4.37 o 
   0   3   5      820.18      814.26     12.39 o 
   1   3   5      325.02      383.22      8.00 o 
   2   3   5     3737.60     3907.87     43.55 o 
   3   3   5      251.03      251.34      7.81 o 
   4   3   5        2.20       13.08      3.64 o 
   5   3   5        0.74        1.62      4.64 o 
   6   3   5       12.57       18.54      4.38 o 
   7   3   5      341.26      319.94     16.51 o 
   8   3   5      102.63      106.74     14.39 o 
   9   3   5       78.28       87.37     12.31 o 
  -9   4   5        3.38       19.24      7.65 o 
  -8   4   5        2.70        3.29      6.61 o 
  -7   4   5        0.19        3.09      4.76 o 
  -6   4   5      124.39      113.97     10.04 o 
  -5   4   5      499.70      437.42     15.52 o 
  -4   4   5      641.96      581.73     36.96 o 
  -3   4   5      107.50      128.91      8.52 o 
  -2   4   5      126.94      132.40      5.80 o 
  -1   4   5      551.40      581.91     11.54 o 
   0   4   5     1309.65     1396.83     19.80 o 
   1   4   5      116.39      114.04      5.50 o 
   2   4   5       27.19       26.01      3.75 o 
   3   4   5      273.41      271.82      9.23 o 
   4   4   5        0.00       -0.23      4.45 o 
   5   4   5       50.51       41.17      7.08 o 
   6   4   5        1.73        3.19      5.21 o 
   7   4   5       49.66       63.92      8.90 o 
   8   4   5       47.43       78.47     30.22 o 
   9   4   5        8.30        6.94      8.96 o 
  -8   5   5        0.61        6.40      5.73 o 
  -7   5   5       60.00       66.24      8.69 o 
  -6   5   5        2.01        0.27      4.30 o 
  -5   5   5        2.11        4.21      4.60 o 
  -4   5   5        8.56        6.95      4.42 o 
  -3   5   5      384.24      355.56     20.02 o 
  -2   5   5     1286.28     1153.54     31.29 o 
  -1   5   5      794.57      710.14     24.30 o 
   0   5   5        7.61        7.34      2.23 o 
   1   5   5        4.66        5.93      2.77 o 
   2   5   5       93.35      112.62     10.32 o 
   3   5   5        1.55        0.86      2.90 o 
   4   5   5        4.43        1.21      4.34 o 
   5   5   5        4.54        4.98      5.23 o 
   6   5   5       73.32       72.25     10.48 o 
   7   5   5       34.33       32.83      8.52 o 
   8   5   5       15.59       22.24      8.56 o 
  -7   6   5        0.00        1.03      5.50 o 
  -6   6   5       13.66       22.67      6.38 o 
  -5   6   5        5.62        5.49      4.89 o 
  -4   6   5       22.16       25.82      6.38 o 
  -3   6   5      411.35      373.78     16.49 o 
  -2   6   5       82.57       96.71      7.81 o 
  -1   6   5      158.12      149.46      9.20 o 
   0   6   5      490.73      436.10     13.81 o 
   1   6   5      297.22      309.16     13.45 o 
   2   6   5      137.26      140.62      9.03 o 
   3   6   5        3.99       -3.54      6.46 o 
   4   6   5       47.42       56.61     14.29 o 
   5   6   5       40.20       46.13      9.30 o 
   6   6   5       53.36       69.72     11.04 o 
   7   6   5        0.99       -4.10      6.21 o 
  -6   7   5        0.03       -0.25      5.44 o 
  -5   7   5       11.04       13.74      6.39 o 
  -4   7   5      291.82      283.17     17.02 o 
  -3   7   5       36.25       36.89      7.26 o 
  -2   7   5       39.49       38.08      6.73 o 
  -1   7   5      186.78      180.27     11.06 o 
   0   7   5      390.45      381.75     13.94 o 
   1   7   5        9.78        7.16      5.94 o 
   2   7   5      119.01      147.21     18.58 o 
   3   7   5        1.67       -1.08      7.72 o 
   4   7   5        0.09        2.51      8.45 o 
   5   7   5        0.99        3.18      7.85 o 
   6   7   5       14.41       16.09      9.04 o 
  -5   8   5        3.37        9.11      7.83 o 
  -4   8   5       27.22       22.89      8.52 o 
  -3   8   5        5.03        9.79      5.96 o 
  -2   8   5        0.74        5.84      7.10 o 
  -1   8   5        1.03        5.48     10.09 o 
   0   8   5        2.71        3.61      6.72 o 
   1   8   5       65.52       50.46     10.40 o 
   2   8   5       24.86       39.84     12.32 o 
   3   8   5        8.81        1.26     13.90 o 
   4   8   5       20.32       31.07     26.68 o 
   5   8   5        1.73       -4.79     15.98 o 
  -3   9   5       31.76       39.04     23.48 o 
  -2   9   5        0.04       13.15     15.98 o 
  -1   9   5        7.79       21.78     12.90 o 
   0   9   5        0.19        5.99      8.23 o 
   1   9   5       20.86       29.47     13.22 o 
   2   9   5       11.79       23.87     11.27 o 
 -10   0   6       15.93       17.42     11.00 o 
  -9   0   6      147.93      116.90     16.58 o 
  -8   0   6      101.75       97.92     15.86 o 
  -7   0   6       63.90       64.35     22.89 o 
  -6   0   6      104.54       68.53     10.80 o 
  -5   0   6       74.31       70.59      6.47 o 
  -4   0   6     1883.57     1807.45     55.22 o 
  -3   0   6     1824.43     1728.41     30.24 o 
  -2   0   6    85097.35    81766.61   1082.59 o 
  -1   0   6      300.61      318.42      8.05 o 
   0   0   6       65.03       65.23      3.48 o 
   1   0   6       35.96       30.95      3.08 o 
   2   0   6       13.01       14.88      2.86 o 
   3   0   6       26.84       37.52      6.08 o 
   4   0   6     3455.34     3639.30     58.96 o 
   5   0   6      105.82      130.51     15.48 o 
   6   0   6       48.03       44.03      9.09 o 
   7   0   6        9.31        7.32      7.60 o 
   8   0   6        0.19        2.25     12.45 o 
   9   0   6        7.25       14.41      9.15 o 
  10   0   6        7.66       24.14     12.74 o 
 -10   1   6        0.09        2.80      8.28 o 
  -9   1   6       22.18       21.41      7.15 o 
  -8   1   6       88.69       98.05     10.10 o 
  -7   1   6        4.82        7.17      5.10 o 
  -6   1   6       70.36       66.46      8.84 o 
  -5   1   6       97.29      100.54      6.62 o 
  -4   1   6       12.09       13.98      2.20 o 
  -3   1   6       62.44       66.18      3.72 o 
  -2   1   6     4167.09     4123.15     43.08 o 
  -1   1   6     4010.36     3831.75     43.08 o 
   0   1   6       73.71       56.69      2.77 o 
   1   1   6       12.40       19.29      2.56 o 
   2   1   6       98.91      107.79      4.33 o 
   3   1   6       35.11       28.17      2.89 o 
   4   1   6       24.38       38.36      4.96 o 
   5   1   6      170.57      188.64      8.40 o 
   6   1   6      294.56      288.47     11.07 o 
   7   1   6       31.48       34.51      6.63 o 
   8   1   6       36.83       41.86      7.59 o 
   9   1   6        7.66        5.59      7.33 o 
 -10   2   6       24.00        8.17      7.65 o 
  -9   2   6        0.55        8.19      7.30 o 
  -8   2   6       34.46       40.14      8.73 o 
  -7   2   6        5.49        2.28      4.46 o 
  -6   2   6       32.88       30.46      4.98 o 
  -5   2   6      128.70      152.54      8.23 o 
  -4   2   6      242.51      262.74      9.57 o 
  -3   2   6       79.69       97.10      4.16 o 
  -2   2   6       45.55       46.85      2.88 o 
  -1   2   6      840.14      740.60     12.68 o 
   0   2   6       52.91       47.47      3.24 o 
   1   2   6       29.77       38.18      2.50 o 
   2   2   6      479.84      418.61      8.41 o 
   3   2   6       86.82      115.67      4.90 o 
   4   2   6        6.37        6.54      2.27 o 
   5   2   6      135.76      145.51      8.23 o 
   6   2   6       74.57       90.86      7.40 o 
   7   2   6       31.42       34.34      6.43 o 
   8   2   6       29.27       38.54      8.51 o 
   9   2   6        0.59        1.21      7.05 o 
  -9   3   6        0.17        7.24      8.05 o 
  -8   3   6        4.41       13.63      7.30 o 
  -7   3   6        0.31        3.10      4.53 o 
  -6   3   6       59.52       63.16      7.62 o 
  -5   3   6       32.36       34.93      4.76 o 
  -4   3   6      163.08      179.43     10.09 o 
  -3   3   6       14.67       17.13      3.14 o 
  -2   3   6       13.92       11.39      2.41 o 
  -1   3   6      183.89      176.29      5.30 o 
   0   3   6        3.05        3.12      1.43 o 
   1   3   6     2142.95     2265.00     27.34 o 
   2   3   6      840.30      874.04     14.03 o 
   3   3   6      626.81      641.70     12.00 o 
   4   3   6       27.77       31.80      4.35 o 
   5   3   6      166.81      179.07     11.80 o 
   6   3   6        0.02        1.21      4.53 o 
   7   3   6      271.13      282.96     23.26 o 
   8   3   6       80.94       79.68     10.97 o 
   9   3   6       49.08       43.14     12.20 o 
  -9   4   6        7.94       32.50      8.41 o 
  -8   4   6        0.06       -8.64      5.83 o 
  -7   4   6       31.61       22.39      6.07 o 
  -6   4   6        3.09        5.02      6.37 o 
  -5   4   6       73.30       67.48      7.82 o 
  -4   4   6      462.32      432.53     14.88 o 
  -3   4   6      306.20      319.78      9.82 o 
  -2   4   6        0.00        3.90      2.33 o 
  -1   4   6       11.92       11.88      2.16 o 
   0   4   6      124.45      148.21      5.90 o 
   1   4   6      817.04      830.92     14.22 o 
   2   4   6      150.24      153.21      6.67 o 
   3   4   6       34.33       40.54      5.37 o 
   4   4   6        0.60       -0.98      2.87 o 
   5   4   6       87.30       90.48     14.06 o 
   6   4   6        2.05        7.57      5.11 o 
   7   4   6        0.61       -5.86      5.80 o 
   8   4   6       26.93       42.58      8.79 o 
   9   4   6       21.46       27.60     18.65 o 
  -8   5   6        6.75        1.02      5.63 o 
  -7   5   6        0.10        9.18      5.48 o 
  -6   5   6        7.02       12.11      5.37 o 
  -5   5   6        0.00       -1.98      3.80 o 
  -4   5   6      124.98      117.90     10.17 o 
  -3   5   6       12.10       11.19      4.24 o 
  -2   5   6       59.48       63.64      8.05 o 
  -1   5   6        0.50        4.23      2.62 o 
   0   5   6      559.86      530.42     14.44 o 
   1   5   6       14.98       22.42      3.82 o 
   2   5   6       44.30       45.52      7.95 o 
   3   5   6       52.81       48.51      8.39 o 
   4   5   6       34.68       48.09      7.43 o 
   5   5   6      239.37      218.42     16.67 o 
   6   5   6      111.51       99.03     16.36 o 
   7   5   6        3.80       12.55      7.27 o 
   8   5   6        0.08        3.26      8.64 o 
  -7   6   6       46.47       39.37      8.18 o 
  -6   6   6        1.36        2.59      5.51 o 
  -5   6   6       61.69       62.42      8.76 o 
  -4   6   6      359.14      387.20     18.19 o 
  -3   6   6       17.73       13.21      4.90 o 
  -2   6   6      167.70      168.81     10.06 o 
  -1   6   6       41.60       39.49      5.06 o 
   0   6   6      389.02      378.64     12.50 o 
   1   6   6      197.29      182.89     13.75 o 
   2   6   6       52.02       50.83      7.40 o 
   3   6   6      112.05      102.37      9.75 o 
   4   6   6      116.99       97.43     13.56 o 
   5   6   6        1.67        7.34      6.42 o 
   6   6   6       29.12       23.48      8.77 o 
   7   6   6        0.10       11.07      7.72 o 
  -6   7   6        0.57       -1.95      5.46 o 
  -5   7   6       24.17       23.90      8.17 o 
  -4   7   6      138.01      139.45     12.73 o 
  -3   7   6        3.85        6.06      5.58 o 
  -2   7   6        0.09        3.92      4.64 o 
  -1   7   6       47.31       52.91      6.61 o 
   0   7   6      549.68      473.08     17.43 o 
   1   7   6      230.63      226.52     18.84 o 
   2   7   6        3.74        7.50      7.69 o 
   3   7   6        1.50       18.89      9.29 o 
   4   7   6       11.33        7.19      8.38 o 
   5   7   6       20.00       26.40     11.70 o 
   6   7   6       11.44       11.26     13.64 o 
  -5   8   6       29.37       22.52      8.61 o 
  -4   8   6       50.93       76.99     10.09 o 
  -3   8   6        1.25        6.56      6.10 o 
  -2   8   6        1.50        1.72      6.36 o 
  -1   8   6       22.52       29.58      8.60 o 
   0   8   6        2.26        4.77      6.94 o 
   1   8   6       14.48       16.18      7.55 o 
   2   8   6        2.05       -8.11      8.12 o 
   3   8   6        6.14       23.85     11.54 o 
   4   8   6        1.29        1.18     10.13 o 
   5   8   6        2.16       12.30      9.48 o 
  -3   9   6        0.13       11.95     10.26 o 
  -2   9   6        1.79       14.46     10.40 o 
  -1   9   6        0.02        3.69      9.51 o 
   0   9   6       12.72       11.42      9.00 o 
   1   9   6        2.22       33.30     16.15 o 
   2   9   6        9.09       21.14     10.73 o 
 -10   1   7       27.85       30.37     10.42 o 
  -9   1   7       17.47       15.80      7.13 o 
  -8   1   7       51.08       64.92      9.05 o 
  -7   1   7        3.33        0.81      4.89 o 
  -6   1   7        0.47        0.75      3.15 o 
  -5   1   7       13.91       16.81      4.76 o 
  -4   1   7        1.62        6.26      1.95 o 
  -3   1   7       97.76      101.06      5.25 o 
  -2   1   7      721.03      721.23     10.82 o 
  -1   1   7      262.24      255.67      5.15 o 
   0   1   7     1221.44     1206.09     14.50 o 
   1   1   7     1629.69     1614.07     21.66 o 
   2   1   7      871.40      836.69     12.14 o 
   3   1   7     1403.13     1425.83     19.25 o 
   4   1   7      585.56      567.77     12.03 o 
   5   1   7       46.45       44.86      4.91 o 
   6   1   7       51.38       67.19      6.38 o 
   7   1   7       48.70       61.76      8.15 o 
   8   1   7       23.77       32.65      6.92 o 
   9   1   7        0.03       -0.33      7.19 o 
 -10   2   7       11.26       16.85      8.16 o 
  -9   2   7        0.32        8.43      8.04 o 
  -8   2   7       96.25       95.69     12.30 o 
  -7   2   7        0.92       -1.67      4.40 o 
  -6   2   7       66.61       68.34      6.38 o 
  -5   2   7      102.11      114.44      7.48 o 
  -4   2   7       38.97       39.84      3.92 o 
  -3   2   7       19.30       22.79      2.48 o 
  -2   2   7      250.52      239.93      6.27 o 
  -1   2   7      138.62      121.97      4.92 o 
   0   2   7       13.99       16.09      1.93 o 
   1   2   7       11.00       10.39      1.89 o 
   2   2   7      151.36      137.20      8.25 o 
   3   2   7       39.67       54.50      3.79 o 
   4   2   7      197.71      189.92      7.06 o 
   5   2   7       38.55       43.63      8.63 o 
   6   2   7        0.02       -0.37      3.37 o 
   7   2   7      175.55      158.88     23.71 o 
   8   2   7       66.37       73.76     10.65 o 
   9   2   7        7.90       11.91      7.53 o 
  -9   3   7        3.19        8.01      8.07 o 
  -8   3   7        0.29        1.52      6.43 o 
  -7   3   7       39.85       18.88      6.34 o 
  -6   3   7       11.96       13.42      4.91 o 
  -5   3   7      169.84      177.21     10.94 o 
  -4   3   7      156.97      168.35      7.95 o 
  -3   3   7      165.94      149.33      5.45 o 
  -2   3   7       51.49       55.27      4.39 o 
  -1   3   7       86.96       95.06      5.43 o 
   0   3   7      221.16      226.57      5.65 o 
   1   3   7      113.51      124.07      4.68 o 
   2   3   7     1164.08     1247.27     20.48 o 
   3   3   7       15.05       21.48      2.97 o 
   4   3   7        0.90        3.04      4.83 o 
   5   3   7       49.85       47.93      5.54 o 
   6   3   7       54.26       43.50      8.81 o 
   7   3   7        6.26       13.09      5.86 o 
   8   3   7       11.85       21.59      7.98 o 
   9   3   7       48.48       49.80     10.35 o 
  -9   4   7       22.00       13.40      7.19 o 
  -8   4   7       16.53       23.36      8.02 o 
  -7   4   7       30.83       18.99      6.10 o 
  -6   4   7        0.30       -0.73      4.14 o 
  -5   4   7       41.17       36.01      6.20 o 
  -4   4   7      306.75      250.51     18.08 o 
  -3   4   7       91.81      101.31      6.43 o 
  -2   4   7       85.35      101.69      6.55 o 
  -1   4   7      392.04      447.17      9.12 o 
   0   4   7       11.63       30.63      2.99 o 
   1   4   7       40.29       50.24      3.86 o 
   2   4   7      211.43      208.35      7.08 o 
   3   4   7       19.19       18.99      4.16 o 
   4   4   7        6.81        7.86      4.55 o 
   5   4   7      338.64      307.71     15.47 o 
   6   4   7       27.64       25.68      6.58 o 
   7   4   7       26.02       24.20      7.27 o 
   8   4   7        5.79       21.88      7.97 o 
  -8   5   7       10.33       11.46      6.12 o 
  -7   5   7       17.75       13.83      5.70 o 
  -6   5   7       24.83       25.95      7.70 o 
  -5   5   7      168.36      172.52     12.46 o 
  -4   5   7      248.16      258.67     13.96 o 
  -3   5   7       12.53       19.01      4.76 o 
  -2   5   7        0.03        0.31      3.57 o 
  -1   5   7      354.51      332.67     12.36 o 
   0   5   7        0.33        3.11      2.51 o 
   1   5   7       25.99       28.93      3.70 o 
   2   5   7        4.57       10.70      2.78 o 
   3   5   7       63.77       59.18      7.11 o 
   4   5   7        1.99        9.15      5.08 o 
   5   5   7        8.58        2.83      7.61 o 
   6   5   7        9.93       12.78      6.32 o 
   7   5   7       56.80       52.03     15.85 o 
   8   5   7        3.93       14.28      7.79 o 
  -7   6   7       42.57       54.17     10.07 o 
  -6   6   7        0.23       13.64      5.94 o 
  -5   6   7        0.55        6.23      5.20 o 
  -4   6   7        4.35        8.17      4.93 o 
  -3   6   7       19.80       29.15      5.88 o 
  -2   6   7      302.37      288.11     12.22 o 
  -1   6   7      178.97      179.62     10.60 o 
   0   6   7      947.42      827.38     18.97 o 
   1   6   7      121.08      121.55     11.65 o 
   2   6   7        4.13        9.18      4.69 o 
   3   6   7      218.22      246.06     15.68 o 
   4   6   7      211.17      224.42     14.37 o 
   5   6   7      153.04      138.23     14.31 o 
   6   6   7      221.10      231.42     39.62 o 
   7   6   7        5.74        1.84      7.85 o 
  -6   7   7        0.12        8.99      6.56 o 
  -5   7   7       88.98      112.36     11.82 o 
  -4   7   7       87.04      107.01     11.40 o 
  -3   7   7        0.31        5.57      5.29 o 
  -2   7   7        2.41        3.61      4.85 o 
  -1   7   7      338.36      370.55     21.01 o 
   0   7   7      101.42      127.78     11.23 o 
   1   7   7      124.28      108.80     10.51 o 
   2   7   7        0.02       -2.21      7.42 o 
   3   7   7       17.28       14.63      9.00 o 
   4   7   7        0.34        0.32      8.14 o 
   5   7   7        5.69       14.68      8.86 o 
   6   7   7       39.55       27.99     11.78 o 
  -5   8   7       37.66       50.71      8.84 o 
  -4   8   7       10.44       10.78      6.34 o 
  -3   8   7        2.56       -8.48      5.65 o 
  -2   8   7        0.26        1.90      6.66 o 
  -1   8   7       64.22       55.68     10.43 o 
   0   8   7        5.45        2.82      7.18 o 
   1   8   7        0.33       -5.46      6.80 o 
   2   8   7        1.29       -0.98      8.95 o 
   3   8   7       30.32       33.15     19.90 o 
   4   8   7        0.19        3.67     11.02 o 
   5   8   7        4.34       18.86     10.50 o 
  -2   9   7        5.30       -1.46     10.39 o 
  -1   9   7       15.32       27.70     10.77 o 
   0   9   7       43.63       66.38     14.71 o 
   1   9   7        0.29        7.18     15.32 o 
   2   9   7       10.05       12.60     10.99 o 
 -10   0   8        0.11        4.45     10.07 o 
  -9   0   8        8.26        4.47      9.38 o 
  -8   0   8        0.00       11.06      7.95 o 
  -7   0   8      255.25      241.29     36.42 o 
  -6   0   8      147.01      163.33     21.19 o 
  -5   0   8      107.18      142.61     13.05 o 
  -4   0   8       48.80       67.98      6.19 o 
  -3   0   8      597.65      589.06     14.62 o 
  -2   0   8        6.86        5.63      2.70 o 
  -1   0   8     4640.46     4467.84     64.52 o 
   0   0   8     3622.20     3432.53     50.53 o 
   1   0   8     2872.63     2687.57     41.45 o 
   2   0   8      432.69      444.88     28.06 o 
   3   0   8     3594.36     3722.34     58.54 o 
   4   0   8      134.25      165.82      8.55 o 
   5   0   8       38.43       37.68      6.97 o 
   6   0   8       11.16       17.00      8.95 o 
   7   0   8       42.78       30.25      8.75 o 
   8   0   8       61.27       51.46     11.68 o 
   9   0   8       10.94       10.16     13.15 o 
 -10   1   8        2.16        5.56      7.96 o 
  -9   1   8        0.95        1.64      7.22 o 
  -8   1   8        3.85        4.82      5.56 o 
  -7   1   8       61.39       55.95      7.66 o 
  -6   1   8       26.51       32.64      5.50 o 
  -5   1   8      112.19      107.60      6.84 o 
  -4   1   8     3114.78     3001.32     35.46 o 
  -3   1   8     1029.39     1019.69     14.93 o 
  -2   1   8      396.76      441.79     10.04 o 
  -1   1   8      202.95      188.35      4.54 o 
   0   1   8      108.93      113.36      3.61 o 
   1   1   8      750.05      670.40     11.86 o 
   2   1   8       43.92       57.94      3.09 o 
   3   1   8      551.27      574.39     10.52 o 
   4   1   8      142.98      147.75      6.04 o 
   5   1   8      238.23      234.69      8.02 o 
   6   1   8       42.25       52.68      8.85 o 
   7   1   8        0.40       -0.40      4.84 o 
   8   1   8        0.01        0.88      5.97 o 
   9   1   8        8.81       17.48      8.29 o 
  -9   2   8        0.36       -1.24      7.48 o 
  -8   2   8       17.60       24.75      8.04 o 
  -7   2   8        2.81        1.13      4.75 o 
  -6   2   8        5.75        4.22      3.56 o 
  -5   2   8       70.22       75.09      6.28 o 
  -4   2   8      165.10      186.50      6.12 o 
  -3   2   8      115.04      116.39      4.67 o 
  -2   2   8       70.15       61.65      3.17 o 
  -1   2   8     1729.42     1659.28     23.16 o 
   0   2   8     3670.89     3723.65     39.50 o 
   1   2   8        5.60        4.31      2.08 o 
   2   2   8      364.14      372.50     10.40 o 
   3   2   8      161.84      179.82      6.01 o 
   4   2   8      258.24      260.81      7.81 o 
   5   2   8      178.41      193.70      9.40 o 
   6   2   8        0.00        7.16      5.31 o 
   7   2   8      121.97      107.98     12.07 o 
   8   2   8        0.04        9.55      6.82 o 
   9   2   8        8.14       20.73      8.42 o 
  -9   3   8        0.59       -4.40      6.86 o 
  -8   3   8       40.01       24.35      8.13 o 
  -7   3   8       36.60       53.52      7.66 o 
  -6   3   8      168.60      174.11     11.87 o 
  -5   3   8      406.64      424.15     14.67 o 
  -4   3   8      115.16      118.88      8.60 o 
  -3   3   8       51.01       65.74      3.90 o 
  -2   3   8       72.53       86.89      7.36 o 
  -1   3   8       16.94       23.81      3.12 o 
   0   3   8       22.30       21.23      4.61 o 
   1   3   8       71.56       73.56      4.97 o 
   2   3   8       45.10       38.37      3.33 o 
   3   3   8        6.68        9.53      2.40 o 
   4   3   8       44.17       43.29      4.75 o 
   5   3   8      229.59      239.07     13.46 o 
   6   3   8       26.41       30.71      6.44 o 
   7   3   8      270.07      280.20     16.28 o 
   8   3   8        0.18        2.52      6.54 o 
   9   3   8        2.64       11.05      8.18 o 
  -9   4   8        1.31        6.36      6.79 o 
  -8   4   8       60.68       52.55      9.70 o 
  -7   4   8       27.55       34.02      7.00 o 
  -6   4   8       31.93       28.59      6.25 o 
  -5   4   8       15.22       17.53      5.26 o 
  -4   4   8       84.21       68.44      7.42 o 
  -3   4   8      458.50      405.32     11.35 o 
  -2   4   8      478.20      490.52     12.48 o 
  -1   4   8      117.54      127.78      7.09 o 
   0   4   8       18.87       27.90      2.78 o 
   1   4   8        0.02        3.12      1.83 o 
   2   4   8       19.75       27.87      3.19 o 
   3   4   8        1.72        2.74      3.33 o 
   4   4   8        0.19       -2.05      4.08 o 
   5   4   8      755.53      723.92     21.47 o 
   6   4   8        2.35        4.96      5.36 o 
   7   4   8       11.23        2.90      5.74 o 
   8   4   8        2.92       -0.21      7.04 o 
  -8   5   8        0.11        6.66      6.63 o 
  -7   5   8       59.63       64.16      9.07 o 
  -6   5   8       29.75       20.57      6.05 o 
  -5   5   8        0.48       -1.08      4.67 o 
  -4   5   8       63.86       67.03      7.89 o 
  -3   5   8      217.61      208.19     15.36 o 
  -2   5   8      190.12      180.45      9.40 o 
  -1   5   8        4.68        5.46      2.97 o 
   0   5   8       52.28       54.04      5.17 o 
   1   5   8        5.65        3.84      3.68 o 
   2   5   8       61.33       80.73      6.47 o 
   3   5   8      804.45      784.94     21.09 o 
   4   5   8      419.24      374.89     16.80 o 
   5   5   8       96.85       86.07     11.05 o 
   6   5   8        6.01       12.57      6.49 o 
   7   5   8        0.23        3.09      6.95 o 
   8   5   8        0.18       14.58      7.96 o 
  -7   6   8       46.47       34.42      8.01 o 
  -6   6   8        2.78       -1.49      5.12 o 
  -5   6   8      116.01      104.81     16.76 o 
  -4   6   8      212.38      224.72     14.50 o 
  -3   6   8        6.92        9.41      5.11 o 
  -2   6   8      658.70      560.34     15.76 o 
  -1   6   8      707.39      654.02     17.57 o 
   0   6   8        3.11        6.54      3.44 o 
   1   6   8      101.92       84.99      8.99 o 
   2   6   8        2.19        7.68      5.01 o 
   3   6   8       78.74       87.28     11.67 o 
   4   6   8        7.10        7.94      5.34 o 
   5   6   8       22.23       19.96      7.47 o 
   6   6   8        1.96        6.36      7.34 o 
   7   6   8        0.66       -1.21      7.21 o 
  -6   7   8       41.34       43.97      8.42 o 
  -5   7   8        5.35       16.72      6.56 o 
  -4   7   8        6.27        9.12      5.94 o 
  -3   7   8       75.62      103.81     10.74 o 
  -2   7   8      155.64      148.47     11.87 o 
  -1   7   8       12.21       13.68      5.46 o 
   0   7   8        7.87        8.87      5.38 o 
   1   7   8       30.58       20.58      6.40 o 
   2   7   8        2.80      -10.11      7.33 o 
   3   7   8        0.22        6.19      8.09 o 
   4   7   8        2.83       10.77      8.53 o 
   5   7   8        0.12       12.10      9.00 o 
   6   7   8        2.23      -12.44      8.78 o 
  -5   8   8        4.51       15.00      7.21 o 
  -4   8   8        6.49        9.86      6.40 o 
  -3   8   8        9.05       12.73      7.50 o 
  -2   8   8       19.60       11.19      7.32 o 
  -1   8   8        0.76        9.31      6.07 o 
   0   8   8        7.74       16.53      7.70 o 
   1   8   8       20.50       17.95      7.81 o 
   2   8   8       49.69       77.62     26.68 o 
   3   8   8        0.40       10.61      9.60 o 
   4   8   8        1.13        4.44     24.56 o 
  -2   9   8        0.94        2.24      9.05 o 
  -1   9   8        0.03        6.06      9.53 o 
   0   9   8        2.71       16.11     12.14 o 
   1   9   8        7.23       14.81     11.63 o 
   2   9   8      164.31      153.37     25.51 o 
 -10   1   9        1.18        8.33      8.00 o 
  -9   1   9        6.81       11.00      8.03 o 
  -8   1   9        0.01        0.46      5.25 o 
  -7   1   9       16.98       16.02      7.27 o 
  -6   1   9       24.30       24.51      6.17 o 
  -5   1   9      131.05      128.59      7.54 o 
  -4   1   9     5498.68     5420.55     58.61 o 
  -3   1   9       53.77       60.92      4.14 o 
  -2   1   9       49.35       49.08      3.23 o 
  -1   1   9     1370.83     1300.90     16.30 o 
   0   1   9      104.38      109.69      4.61 o 
   1   1   9      104.09      113.27      5.85 o 
   2   1   9     1489.60     1460.62     18.77 o 
   3   1   9      270.34      282.15      7.14 o 
   4   1   9       65.52       82.94      5.16 o 
   5   1   9        0.01       -2.70      2.43 o 
   6   1   9       98.80      110.07      8.04 o 
   7   1   9       35.93       38.66      6.70 o 
   8   1   9        0.50       -1.63      6.20 o 
   9   1   9       37.12       41.07      9.64 o 
  -9   2   9        5.57        9.11      7.95 o 
  -8   2   9       64.50       69.19     10.84 o 
  -7   2   9       30.90       31.71      7.64 o 
  -6   2   9       74.76       75.30      6.81 o 
  -5   2   9       87.39       91.81      6.78 o 
  -4   2   9      397.27      419.63      9.30 o 
  -3   2   9       35.55       47.18      3.51 o 
  -2   2   9       14.07       16.58      3.49 o 
  -1   2   9      274.71      274.08      9.19 o 
   0   2   9     4578.16     4569.25     47.70 o 
   1   2   9      202.26      193.11      6.46 o 
   2   2   9      129.56      164.06      6.79 o 
   3   2   9       62.42       71.42      4.29 o 
   4   2   9        0.45        0.38      2.12 o 
   5   2   9        6.09        9.12      3.77 o 
   6   2   9       11.20       17.76      7.85 o 
   7   2   9      276.85      270.39     17.90 o 
   8   2   9       22.15       40.51      9.08 o 
   9   2   9       39.23       51.54     13.66 o 
  -9   3   9       20.20       22.01      9.19 o 
  -8   3   9       35.90       30.31      8.81 o 
  -7   3   9        1.68        7.68      5.09 o 
  -6   3   9       13.06        8.03      4.67 o 
  -5   3   9      113.24      125.86     13.39 o 
  -4   3   9        9.42       10.50      3.90 o 
  -3   3   9      268.53      254.06     13.10 o 
  -2   3   9      320.11      297.66     10.06 o 
  -1   3   9      171.69      199.89      7.36 o 
   0   3   9        4.74        4.68      1.67 o 
   1   3   9     1035.32     1122.13     16.14 o 
   2   3   9        2.83        7.24      2.02 o 
   3   3   9      165.37      173.11      6.36 o 
   4   3   9      163.49      158.50     10.59 o 
   5   3   9      298.56      282.25     14.49 o 
   6   3   9      320.28      301.51     16.02 o 
   7   3   9      153.40      155.25     16.39 o 
   8   3   9        4.99        1.18      6.81 o 
   9   3   9       13.94       15.55      8.53 o 
  -9   4   9        0.03        4.20      6.68 o 
  -8   4   9       22.10       32.44      8.54 o 
  -7   4   9       37.87       36.66      7.13 o 
  -6   4   9      165.08      158.13     11.96 o 
  -5   4   9       87.53       89.68      8.80 o 
  -4   4   9        6.36        6.52      3.96 o 
  -3   4   9       45.57       53.14      5.44 o 
  -2   4   9      255.89      274.34      9.82 o 
  -1   4   9      240.60      272.49      9.03 o 
   0   4   9      210.87      207.98      7.30 o 
   1   4   9      489.02      440.01     10.80 o 
   2   4   9      189.57      213.85      9.00 o 
   3   4   9       26.70       33.06      4.88 o 
   4   4   9        1.56        1.52      4.82 o 
   5   4   9      607.56      580.21     19.74 o 
   6   4   9       11.96       11.79      9.18 o 
   7   4   9        0.03       -3.79      5.60 o 
   8   4   9        2.09        8.26      6.95 o 
  -8   5   9        6.30        9.93      5.74 o 
  -7   5   9        2.75        4.68      6.50 o 
  -6   5   9        4.37        2.00      4.71 o 
  -5   5   9       30.79       34.36      6.62 o 
  -4   5   9      261.06      253.36     13.99 o 
  -3   5   9      132.79      141.37     12.35 o 
  -2   5   9      188.17      193.35     11.86 o 
  -1   5   9      130.45      124.04      8.94 o 
   0   5   9       44.88       49.37      5.03 o 
   1   5   9       38.10       42.61      6.23 o 
   2   5   9       27.29       27.92      4.52 o 
   3   5   9        5.70        5.61      4.40 o 
   4   5   9      123.08       95.50     11.24 o 
   5   5   9      142.20      150.39     12.44 o 
   6   5   9       43.78       44.43      8.45 o 
   7   5   9        0.86        0.85      6.23 o 
   8   5   9        0.98        2.93      9.59 o 
  -7   6   9        0.18       -2.99      5.37 o 
  -6   6   9        0.13        3.62      5.54 o 
  -5   6   9       42.88       36.08      7.09 o 
  -4   6   9       84.07       71.87      8.92 o 
  -3   6   9       18.30       20.27      5.74 o 
  -2   6   9      190.82      207.45     11.15 o 
  -1   6   9      182.15      206.08     15.28 o 
   0   6   9       37.17       47.35      7.15 o 
   1   6   9      127.32      105.35     11.25 o 
   2   6   9      428.52      394.21     16.25 o 
   3   6   9      236.16      237.60     17.70 o 
   4   6   9       18.86       21.00      7.46 o 
   5   6   9        1.14       -5.35      5.96 o 
   6   6   9        9.84        5.74      6.94 o 
   7   6   9       31.18       32.78      9.45 o 
  -6   7   9       67.07       72.99      9.96 o 
  -5   7   9       18.29       20.46      6.99 o 
  -4   7   9       16.46       13.81      6.37 o 
  -3   7   9      253.02      240.39     15.48 o 
  -2   7   9      363.41      360.60     19.91 o 
  -1   7   9        8.89        6.91      4.94 o 
   0   7   9      134.19      127.49     11.48 o 
   1   7   9       18.84        8.73      5.72 o 
   2   7   9       20.76       16.50      7.36 o 
   3   7   9        4.33        1.19     13.44 o 
   4   7   9        7.92       13.82     13.82 o 
   5   7   9        0.04        9.86      9.24 o 
   6   7   9        1.60       11.01      9.30 o 
  -5   8   9        3.06       -2.94      6.48 o 
  -4   8   9        3.12        9.74      7.61 o 
  -3   8   9        1.95        8.09      7.95 o 
  -2   8   9        1.20       -1.55      6.56 o 
  -1   8   9       22.10       13.07      6.59 o 
   0   8   9       48.87       79.52     11.96 o 
   1   8   9       59.86       52.11     10.14 o 
   2   8   9       60.29       89.97     18.61 o 
   3   8   9       13.41       17.36     10.94 o 
   4   8   9        3.85       10.07     10.39 o 
  -2   9   9       13.37       11.14     10.49 o 
  -1   9   9        0.89        8.33     11.21 o 
   0   9   9       14.22       11.53      8.33 o 
   1   9   9        2.64        1.54      8.82 o 
   2   9   9        0.31        6.04     10.86 o 
 -10   0  10       10.62       -8.62      9.29 o 
  -9   0  10       33.18       49.93     15.57 o 
  -8   0  10       14.26       24.48      9.70 o 
  -7   0  10       18.04       16.08     12.94 o 
  -6   0  10      273.24      239.69     26.85 o 
  -5   0  10     1101.11     1039.05     44.09 o 
  -4   0  10    14362.27    14424.45    201.73 o 
  -3   0  10        3.20        1.19      2.52 o 
  -2   0  10      330.83      308.99     11.07 o 
  -1   0  10      310.25      282.49      8.85 o 
   0   0  10      188.87      196.12      6.96 o 
   1   0  10      355.46      310.39      9.24 o 
   2   0  10     5383.80     5523.23     81.41 o 
   3   0  10     1629.22     1958.89     35.48 o 
   4   0  10      279.02      291.54     14.91 o 
   5   0  10       40.25       60.68      7.28 o 
   6   0  10        0.01        1.08      4.99 o 
   7   0  10       13.02       28.90     13.49 o 
   8   0  10       32.51       60.69     18.23 o 
   9   0  10      103.00      101.89     24.14 o 
 -10   1  10       17.89       42.39     10.43 o 
  -9   1  10        0.15        7.35      8.80 o 
  -8   1  10        9.26       10.72      5.78 o 
  -7   1  10       91.91       78.88      8.83 o 
  -6   1  10      242.60      244.24     10.63 o 
  -5   1  10        0.05        7.40      3.48 o 
  -4   1  10     3589.32     3407.66     39.84 o 
  -3   1  10     1478.00     1391.98     19.20 o 
  -2   1  10       85.14       81.23      3.99 o 
  -1   1  10       75.21       81.92      5.58 o 
   0   1  10     1258.79     1181.43     15.28 o 
   1   1  10      936.77      830.55     14.29 o 
   2   1  10      335.78      374.21      7.57 o 
   3   1  10       61.78       79.67      4.41 o 
   4   1  10      213.40      221.81      7.38 o 
   5   1  10       27.45       42.09      4.39 o 
   6   1  10      278.02      289.70     11.22 o 
   7   1  10       64.29       50.34      8.85 o 
   8   1  10        6.02        3.93      6.86 o 
   9   1  10        7.78       14.85      8.42 o 
  -9   2  10        2.77       -6.72     14.14 o 
  -8   2  10        6.21       -0.16      6.47 o 
  -7   2  10       91.87       95.06     11.20 o 
  -6   2  10      120.29      141.87     10.52 o 
  -5   2  10       12.78       18.63      3.81 o 
  -4   2  10      182.45      188.49      6.59 o 
  -3   2  10      115.47      135.27      5.22 o 
  -2   2  10       27.55       35.06      2.56 o 
  -1   2  10       25.71       21.58      2.88 o 
   0   2  10      561.38      522.29      8.77 o 
   1   2  10     1080.74     1008.53     19.95 o 
   2   2  10       67.02       72.90      5.31 o 
   3   2  10      291.73      314.10      8.11 o 
   4   2  10       18.50       25.93      3.36 o 
   5   2  10        8.48        6.91      4.66 o 
   6   2  10      132.65      135.68     10.85 o 
   7   2  10       87.12       87.73     11.35 o 
   8   2  10       11.97       15.62      7.71 o 
   9   2  10       25.74       31.17      8.92 o 
  -9   3  10        4.96       12.44      8.03 o 
  -8   3  10       18.87       10.89      7.24 o 
  -7   3  10       14.70       19.31      5.98 o 
  -6   3  10       49.79       43.68      7.08 o 
  -5   3  10        1.95        3.23      3.98 o 
  -4   3  10        4.80        6.32      3.68 o 
  -3   3  10      147.92      145.12      7.14 o 
  -2   3  10      123.69      110.55      6.31 o 
  -1   3  10      963.18      942.72     18.61 o 
   0   3  10     1097.49     1166.60     21.65 o 
   1   3  10      143.96      171.41      6.91 o 
   2   3  10        0.42        4.13      2.04 o 
   3   3  10       48.61       42.64      5.08 o 
   4   3  10       86.15       96.97      8.80 o 
   5   3  10      212.96      212.00     12.97 o 
   6   3  10      133.20      132.72     11.19 o 
   7   3  10      289.77      293.19     16.66 o 
   8   3  10       12.67        9.35      7.06 o 
   9   3  10        4.66       27.46     13.76 o 
  -9   4  10        3.73        6.17      6.64 o 
  -8   4  10       22.13       25.86      8.66 o 
  -7   4  10        3.00        2.80      5.15 o 
  -6   4  10      130.25      121.49     10.79 o 
  -5   4  10      203.58      195.48     18.09 o 
  -4   4  10       64.95       68.37      7.35 o 
  -3   4  10        0.06        1.27      2.61 o 
  -2   4  10      135.13      173.96     10.08 o 
  -1   4  10      841.32      854.78     23.84 o 
   0   4  10      197.37      168.10      5.74 o 
   1   4  10       46.66       60.76      4.26 o 
   2   4  10       31.74       40.58      5.81 o 
   3   4  10      110.64      112.83      7.78 o 
   4   4  10       13.90       10.97      5.14 o 
   5   4  10      291.36      273.08     15.10 o 
   6   4  10       90.52       76.75      9.43 o 
   7   4  10       33.60       36.79      7.83 o 
   8   4  10        4.07       13.77      7.88 o 
  -8   5  10        1.51        6.85      6.16 o 
  -7   5  10       14.16       16.04     10.14 o 
  -6   5  10       55.25       44.98      7.40 o 
  -5   5  10       76.28       73.47      8.31 o 
  -4   5  10       15.18       11.51      4.90 o 
  -3   5  10       69.20       80.21      7.93 o 
  -2   5  10      804.75      783.37     18.07 o 
  -1   5  10       25.03       15.80      6.86 o 
   0   5  10       33.96       33.72      6.49 o 
   1   5  10       76.43       87.77     12.09 o 
   2   5  10      144.20      160.39     14.68 o 
   3   5  10        6.62        4.09      4.33 o 
   4   5  10      344.37      330.68     18.64 o 
   5   5  10       11.15       19.72      6.46 o 
   6   5  10        0.37       10.90      6.97 o 
   7   5  10       14.03       13.80      8.01 o 
   8   5  10       22.90       21.64      8.19 o 
  -7   6  10        0.68        6.43      6.33 o 
  -6   6  10       42.26       42.86      9.24 o 
  -5   6  10        3.56        7.60      5.26 o 
  -4   6  10      181.94      194.23     22.28 o 
  -3   6  10      111.66      111.28     10.34 o 
  -2   6  10      259.64      274.17     12.31 o 
  -1   6  10       11.23        6.51      5.81 o 
   0   6  10       25.72       25.10      5.87 o 
   1   6  10       21.35       18.74      5.38 o 
   2   6  10       70.88       68.50      8.46 o 
   3   6  10       37.44       30.42      8.82 o 
   4   6  10       12.21       13.44      8.11 o 
   5   6  10        6.79       15.73      6.38 o 
   6   6  10        6.71       21.84      8.30 o 
   7   6  10        6.18        1.05      7.70 o 
  -6   7  10      181.93      180.38     14.89 o 
  -5   7  10        0.67        0.56      5.60 o 
  -4   7  10       24.78       30.88      7.25 o 
  -3   7  10        0.57        9.03      6.57 o 
  -2   7  10      276.23      265.25     26.73 o 
  -1   7  10      428.03      420.49     18.19 o 
   0   7  10        4.79        8.35      5.23 o 
   1   7  10      194.16      176.67     13.46 o 
   2   7  10        0.51       -2.45      8.45 o 
   3   7  10       33.37       32.18     11.53 o 
   4   7  10       70.19       83.74     23.39 o 
   5   7  10       10.52       26.77     11.35 o 
   6   7  10        0.82       -7.16      8.20 o 
  -5   8  10        0.20        6.24      7.63 o 
  -4   8  10        0.08       17.26     10.33 o 
  -3   8  10        3.29        5.82      7.11 o 
  -2   8  10        7.92        3.77      7.23 o 
  -1   8  10        9.01       18.67      6.63 o 
   0   8  10       20.90       13.46      7.48 o 
   1   8  10       16.90       15.70      7.92 o 
   2   8  10       16.23       26.25     11.92 o 
   3   8  10        4.60       18.04     13.69 o 
   4   8  10       10.41        7.41     10.01 o 
  -2   9  10        0.04        9.30     22.89 o 
  -1   9  10        7.36       18.03     15.53 o 
   0   9  10       68.43       85.41     13.33 o 
   1   9  10       40.02       45.66     13.34 o 
 -10   1  11       13.93       33.23     10.55 o 
  -9   1  11       12.16       16.41      8.66 o 
  -8   1  11        6.19        7.40      6.83 o 
  -7   1  11        9.42        1.74      5.10 o 
  -6   1  11       29.09       41.64      5.52 o 
  -5   1  11      134.41      127.81      7.69 o 
  -4   1  11     1233.96     1269.16     19.20 o 
  -3   1  11     2246.16     2212.42     27.45 o 
  -2   1  11       90.02       88.31      4.26 o 
  -1   1  11       54.06       54.68      3.30 o 
   0   1  11     2539.79     2514.13     28.41 o 
   1   1  11     5049.99     5107.02     65.58 o 
   2   1  11     2160.57     2218.40     26.64 o 
   3   1  11      356.06      382.77      8.58 o 
   4   1  11       18.32       26.97      3.42 o 
   5   1  11       10.27       19.75      3.46 o 
   6   1  11       75.89       81.16      8.67 o 
   7   1  11       27.56       38.53      8.12 o 
   8   1  11       14.14       18.75      9.79 o 
   9   1  11       66.53       59.77     13.84 o 
  -9   2  11        0.30       14.01      8.73 o 
  -8   2  11        0.04       -5.10      6.11 o 
  -7   2  11       58.00       56.68      9.17 o 
  -6   2  11        2.23        9.14      5.35 o 
  -5   2  11       91.19      102.11      8.07 o 
  -4   2  11      468.29      453.44     13.14 o 
  -3   2  11        5.61        6.83      2.19 o 
  -2   2  11      749.67      747.83     14.26 o 
  -1   2  11      141.86      146.61      4.64 o 
   0   2  11      489.18      468.27      8.36 o 
   1   2  11      200.30      235.95     11.42 o 
   2   2  11      131.80      135.26      6.88 o 
   3   2  11      118.36      104.99      4.80 o 
   4   2  11       46.89       42.39      5.19 o 
   5   2  11      176.62      166.12     11.28 o 
   6   2  11      197.26      255.81     14.36 o 
   7   2  11       60.89       72.86     10.41 o 
   8   2  11        4.82        5.11      7.32 o 
   9   2  11        3.09        8.48      7.69 o 
  -9   3  11        0.57        5.61      7.58 o 
  -8   3  11        7.04       16.16      7.50 o 
  -7   3  11        2.56        3.56      5.00 o 
  -6   3  11       82.90       81.67      8.65 o 
  -5   3  11       13.52       13.47      4.91 o 
  -4   3  11       24.30       27.39      5.09 o 
  -3   3  11       10.39       23.77      3.47 o 
  -2   3  11      107.40      108.82      7.59 o 
  -1   3  11      519.26      497.55     11.49 o 
   0   3  11     1813.23     1926.51     24.22 o 
   1   3  11      117.69      131.79      4.69 o 
   2   3  11        8.87        6.93      2.76 o 
   3   3  11        0.01        3.55      2.91 o 
   4   3  11        2.39       -0.10      4.04 o 
   5   3  11      496.75      494.11     17.11 o 
   6   3  11        9.68       11.53      6.19 o 
   7   3  11      261.06      249.45     18.07 o 
   8   3  11       46.95       53.13     10.26 o 
   9   3  11        8.45       16.68      8.47 o 
  -9   4  11        0.27        3.65      7.52 o 
  -8   4  11        5.85       17.16     10.22 o 
  -7   4  11       26.29       40.81      7.28 o 
  -6   4  11        0.67        3.79      5.05 o 
  -5   4  11        2.18        1.94      4.15 o 
  -4   4  11       11.24       10.38      4.53 o 
  -3   4  11       21.40       34.58      4.77 o 
  -2   4  11      364.89      343.48     10.89 o 
  -1   4  11        2.58        0.25      2.37 o 
   0   4  11      323.77      319.87      9.87 o 
   1   4  11       69.96       81.63      5.94 o 
   2   4  11      123.38      135.23     11.14 o 
   3   4  11      187.65      192.04     10.41 o 
   4   4  11       53.16       61.52      9.42 o 
   5   4  11      342.70      350.99     16.79 o 
   6   4  11        0.85        8.05      6.27 o 
   7   4  11       79.82       90.31     10.40 o 
   8   4  11       10.70       18.67      8.13 o 
  -8   5  11       18.62       21.82      6.84 o 
  -7   5  11        1.68        4.27      5.84 o 
  -6   5  11       34.70       27.62      6.54 o 
  -5   5  11        0.75        8.09      4.92 o 
  -4   5  11       38.78       42.02      6.82 o 
  -3   5  11      597.43      530.56     19.13 o 
  -2   5  11       21.44       24.19      4.19 o 
  -1   5  11        0.01       -0.56      3.17 o 
   0   5  11        2.93        2.62      3.82 o 
   1   5  11       84.32       65.26      7.80 o 
   2   5  11       12.09       13.13      4.91 o 
   3   5  11       33.66       37.33      6.63 o 
   4   5  11      135.38      143.49     11.81 o 
   5   5  11        1.76        6.80      5.49 o 
   6   5  11        8.74        8.14      6.75 o 
   7   5  11       14.69       14.24      6.85 o 
   8   5  11        1.29       12.36      8.02 o 
  -7   6  11        0.20       -0.18      5.82 o 
  -6   6  11        0.95        0.02      5.88 o 
  -5   6  11       23.19       22.66      6.63 o 
  -4   6  11        1.58       -2.39      4.26 o 
  -3   6  11        0.94        3.89      6.54 o 
  -2   6  11      871.26      842.37     23.50 o 
  -1   6  11      100.18      105.79     11.84 o 
   0   6  11        0.12        8.12      4.56 o 
   1   6  11       26.41       22.85      5.85 o 
   2   6  11       76.84       79.61      9.28 o 
   3   6  11      163.06      159.99     15.62 o 
   4   6  11      204.86      163.30     16.37 o 
   5   6  11        3.75        4.85      8.57 o 
   6   6  11       25.75       29.50      8.41 o 
   7   6  11        4.36       16.60      8.18 o 
  -6   7  11       86.48       87.49     10.24 o 
  -5   7  11        5.59       14.00      6.43 o 
  -4   7  11        9.45        4.17      5.60 o 
  -3   7  11        0.00       12.18      6.80 o 
  -2   7  11       10.66       14.34      7.75 o 
  -1   7  11       66.77       64.73      9.05 o 
   0   7  11        2.95       -4.41      4.74 o 
   1   7  11       67.70       69.87      9.21 o 
   2   7  11        4.26       -1.08      6.86 o 
   3   7  11       54.78       62.21     11.52 o 
   4   7  11       40.59       48.12     21.39 o 
   5   7  11        6.68       12.62     10.18 o 
   6   7  11       19.91       30.90     11.03 o 
  -4   8  11        0.20       -2.76      7.55 o 
  -3   8  11       27.44       39.16      9.13 o 
  -2   8  11       15.26       19.50     10.93 o 
  -1   8  11        9.16       10.32      5.96 o 
   0   8  11        7.60       23.43      7.10 o 
   1   8  11       20.59       16.98      8.77 o 
   2   8  11        0.29       10.44     12.99 o 
   3   8  11        0.00        3.35      9.48 o 
   4   8  11       12.43       27.22     19.81 o 
  -1   9  11       11.13        1.39     16.65 o 
   0   9  11        1.00        9.53      8.67 o 
   1   9  11        2.68       -6.91     17.94 o 
 -10   0  12        3.09       -4.58     13.49 o 
  -9   0  12       70.32       56.84     13.89 o 
  -8   0  12       67.16       66.38     13.59 o 
  -7   0  12      107.08      117.73     14.79 o 
  -6   0  12      252.18      260.93     18.80 o 
  -5   0  12       28.98       31.13      5.68 o 
  -4   0  12     1922.53     1932.35     36.82 o 
  -3   0  12      306.11      296.39     10.76 o 
  -2   0  12      606.34      551.65     16.90 o 
  -1   0  12       55.99       44.17      4.60 o 
   0   0  12      291.92      287.15     12.49 o 
   1   0  12      172.09      188.00      7.70 o 
   2   0  12        4.85        7.60      3.19 o 
   3   0  12      923.01     1010.03     22.72 o 
   4   0  12      150.49      154.73     13.28 o 
   5   0  12       12.75       20.51      5.03 o 
   6   0  12       33.46       50.70      9.18 o 
   7   0  12        2.35        7.41     12.90 o 
   8   0  12      139.91      174.81     28.89 o 
   9   0  12      101.43       90.65     23.23 o 
  -9   1  12       29.63       32.28      9.84 o 
  -8   1  12        6.91       14.86      7.39 o 
  -7   1  12       45.99       33.18      7.75 o 
  -6   1  12       80.24       85.11      7.14 o 
  -5   1  12      271.61      256.34      9.88 o 
  -4   1  12      493.60      474.03     13.40 o 
  -3   1  12      911.96      868.38     14.28 o 
  -2   1  12      138.14      130.34      4.93 o 
  -1   1  12       45.45       54.82      3.92 o 
   0   1  12      889.26      853.00     12.66 o 
   1   1  12      303.53      303.80      8.38 o 
   2   1  12     1849.20     1935.83     24.16 o 
   3   1  12      409.63      416.15      9.19 o 
   4   1  12      852.46      804.60     17.68 o 
   5   1  12      252.24      295.70     17.50 o 
   6   1  12        4.03        9.05      5.18 o 
   7   1  12        0.49        7.99      6.34 o 
   8   1  12       40.30       29.83      8.17 o 
   9   1  12        4.14        2.65      9.28 o 
  -9   2  12        1.49        3.71      8.33 o 
  -8   2  12        0.83        7.34      7.77 o 
  -7   2  12        0.00        4.57      6.16 o 
  -6   2  12      210.48      208.09     17.57 o 
  -5   2  12        3.40        0.69      5.80 o 
  -4   2  12      134.52      134.33      6.21 o 
  -3   2  12      510.82      513.82     10.27 o 
  -2   2  12      551.05      553.69      9.88 o 
  -1   2  12      154.60      147.67      4.87 o 
   0   2  12     1358.95     1389.06     18.18 o 
   1   2  12        8.61       11.27      2.86 o 
   2   2  12       88.79       77.87      5.72 o 
   3   2  12      111.96      123.69      7.27 o 
   4   2  12       62.60       67.75      6.98 o 
   5   2  12      811.54      783.87     21.19 o 
   6   2  12      103.87      119.22     10.55 o 
   7   2  12        2.53       14.70      6.83 o 
   8   2  12       23.20       19.08      7.83 o 
   9   2  12        5.34       19.80      8.71 o 
  -9   3  12        3.49        7.68     11.31 o 
  -8   3  12       17.89       22.55      8.38 o 
  -7   3  12      119.58      117.14     13.87 o 
  -6   3  12       13.30       16.52      5.42 o 
  -5   3  12       33.27       26.78      5.53 o 
  -4   3  12        2.98        4.90      3.87 o 
  -3   3  12       25.61       22.00      3.70 o 
  -2   3  12       19.45       30.09      3.93 o 
  -1   3  12       23.54       24.43      3.38 o 
   0   3  12       61.54       83.88      4.04 o 
   1   3  12      225.75      212.94      8.13 o 
   2   3  12       55.23       53.65      5.21 o 
   3   3  12      314.34      299.81     10.55 o 
   4   3  12       79.38       99.66      7.50 o 
   5   3  12      588.05      553.05     18.26 o 
   6   3  12       17.85       30.83      6.68 o 
   7   3  12       77.93       77.00      9.78 o 
   8   3  12       19.56       13.69      7.62 o 
  -8   4  12       19.12       14.05      7.81 o 
  -7   4  12        0.00       10.12      5.52 o 
  -6   4  12        0.84        5.20      4.91 o 
  -5   4  12       16.64       16.73      5.38 o 
  -4   4  12        8.35        8.73      4.82 o 
  -3   4  12       79.30       97.27      7.01 o 
  -2   4  12       47.10       53.52      5.35 o 
  -1   4  12       94.80      103.14      7.35 o 
   0   4  12        4.25        1.03      2.91 o 
   1   4  12       45.77       41.50      4.41 o 
   2   4  12        6.15        7.30      3.51 o 
   3   4  12      226.57      223.92     10.65 o 
   4   4  12        1.00       -1.63      6.25 o 
   5   4  12        1.86       -3.17      5.61 o 
   6   4  12        0.62        1.41      5.35 o 
   7   4  12        7.58       20.29      7.13 o 
   8   4  12       14.94       14.13      7.85 o 
  -8   5  12        0.22       -1.51      5.70 o 
  -7   5  12        2.59       11.23      6.08 o 
  -6   5  12        9.95       16.19      5.82 o 
  -5   5  12       78.11       94.49     10.03 o 
  -4   5  12      152.58      169.08     24.44 o 
  -3   5  12       11.41       12.33      4.59 o 
  -2   5  12      395.96      390.90     15.57 o 
  -1   5  12      195.45      188.96     15.78 o 
   0   5  12       76.93       73.91      8.10 o 
   1   5  12      109.51      110.53      9.72 o 
   2   5  12      492.68      439.06     15.90 o 
   3   5  12      998.96      911.80     23.63 o 
   4   5  12       60.76       45.09      7.59 o 
   5   5  12        2.95        8.25      7.64 o 
   6   5  12        3.48       -1.02      5.48 o 
   7   5  12        0.28        5.32      6.33 o 
  -7   6  12       35.27       37.54      7.99 o 
  -6   6  12      127.46      146.19     13.15 o 
  -5   6  12       24.82       21.29      6.29 o 
  -4   6  12       47.97       57.07      7.97 o 
  -3   6  12      241.59      228.43     14.07 o 
  -2   6  12       60.81       51.80      7.42 o 
  -1   6  12       36.36       36.89      6.86 o 
   0   6  12        3.32        2.30      4.87 o 
   1   6  12      344.50      354.12     18.42 o 
   2   6  12      172.23      175.99     13.04 o 
   3   6  12        5.57        4.75      7.19 o 
   4   6  12       12.35       11.83      8.16 o 
   5   6  12        4.90        2.49      8.40 o 
   6   6  12        5.88       15.69      6.90 o 
   7   6  12        1.90       18.31      8.83 o 
  -6   7  12        2.57        3.31      5.83 o 
  -5   7  12       27.32       23.91      7.14 o 
  -4   7  12       24.75       22.65     11.10 o 
  -3   7  12       91.84      119.10     14.03 o 
  -2   7  12       12.31        3.66      6.12 o 
  -1   7  12        3.04        8.54      5.52 o 
   0   7  12        0.32        2.96      5.09 o 
   1   7  12        1.15        3.33      5.30 o 
   2   7  12        1.00        3.08      6.82 o 
   3   7  12        2.24       -0.87     10.05 o 
   4   7  12        8.41        1.86      9.17 o 
   5   7  12        1.86        7.85     10.37 o 
  -4   8  12        3.95        3.82      7.77 o 
  -3   8  12        5.28        1.02      7.24 o 
  -2   8  12        8.03       12.90      7.51 o 
  -1   8  12        0.10       -0.77      5.61 o 
   0   8  12        7.50        1.82      6.88 o 
   1   8  12        4.71       14.28      7.54 o 
   2   8  12        3.81       26.63     11.50 o 
   3   8  12        5.67       13.24     11.02 o 
   4   8  12        0.34        0.08     13.90 o 
  -1   9  12        0.25        4.06     10.57 o 
   0   9  12       26.28       35.15      9.91 o 
  -9   1  13        0.09       14.15      7.92 o 
  -8   1  13        1.08       -0.98      6.98 o 
  -7   1  13       11.57        5.97      5.12 o 
  -6   1  13      333.61      320.66     12.13 o 
  -5   1  13      108.29      125.96      7.87 o 
  -4   1  13       65.98       79.31      6.31 o 
  -3   1  13       41.93       61.88      4.39 o 
  -2   1  13      154.29      169.81      5.79 o 
  -1   1  13      830.44      832.09     12.89 o 
   0   1  13      175.66      165.14      5.25 o 
   1   1  13      102.23      115.15      4.25 o 
   2   1  13       54.71       52.95      4.44 o 
   3   1  13      334.01      339.64      8.36 o 
   4   1  13       57.27       54.61      7.79 o 
   5   1  13      351.32      329.52     11.67 o 
   6   1  13       31.85       27.81      6.28 o 
   7   1  13        1.58       -0.17      6.13 o 
   8   1  13       43.58       64.95     25.02 o 
   9   1  13        6.93       34.77     11.62 o 
  -9   2  13        0.59        7.15     13.20 o 
  -8   2  13       22.57       10.52      7.52 o 
  -7   2  13       75.77       98.88     11.93 o 
  -6   2  13        8.40       12.65      7.41 o 
  -5   2  13        5.92        7.23      4.10 o 
  -4   2  13       15.87       24.25      3.18 o 
  -3   2  13       33.29       39.65      3.67 o 
  -2   2  13     1135.68     1159.70     19.86 o 
  -1   2  13       16.30       20.85      2.51 o 
   0   2  13      131.82      136.91      4.90 o 
   1   2  13      725.25      789.53     15.27 o 
   2   2  13      257.88      253.27      8.98 o 
   3   2  13      256.54      250.45      9.53 o 
   4   2  13        2.18       12.79      3.64 o 
   5   2  13      136.59      135.49     10.71 o 
   6   2  13       11.96        5.62      5.32 o 
   7   2  13      132.13      141.34     14.64 o 
   8   2  13       12.40       20.19      8.16 o 
   9   2  13        4.23       23.06      9.94 o 
  -9   3  13        5.28        3.18      6.98 o 
  -8   3  13        7.11       12.81     14.52 o 
  -7   3  13       50.77       46.85      7.46 o 
  -6   3  13        0.00        2.20      4.29 o 
  -5   3  13       46.32       44.81      6.52 o 
  -4   3  13        2.89        8.51      4.21 o 
  -3   3  13        2.97        5.06      2.81 o 
  -2   3  13      282.73      270.23      9.86 o 
  -1   3  13     1258.21     1216.46     32.50 o 
   0   3  13      370.77      405.62      8.31 o 
   1   3  13       31.84       39.59      4.30 o 
   2   3  13      199.57      189.59      8.83 o 
   3   3  13        0.85        2.36      3.51 o 
   4   3  13      128.48      114.53      8.04 o 
   5   3  13       13.62       19.41      6.00 o 
   6   3  13       71.40       63.97      8.66 o 
   7   3  13       47.55       50.21      8.74 o 
   8   3  13       14.24       21.08      9.26 o 
  -8   4  13       14.64       21.36      8.35 o 
  -7   4  13        7.58        0.90      5.46 o 
  -6   4  13       16.52       20.68      5.77 o 
  -5   4  13       39.65       30.70      6.02 o 
  -4   4  13        1.82       -4.46      3.78 o 
  -3   4  13      127.15      141.37      8.44 o 
  -2   4  13        0.08        1.33      2.81 o 
  -1   4  13       80.61       98.58      6.69 o 
   0   4  13      289.39      279.67     12.34 o 
   1   4  13      386.69      364.51     14.15 o 
   2   4  13        1.04        2.57      4.10 o 
   3   4  13      353.33      336.34     13.08 o 
   4   4  13      166.73      177.79     12.38 o 
   5   4  13        4.66        6.02      5.56 o 
   6   4  13        3.36       -1.75      5.35 o 
   7   4  13        0.18        4.74      6.15 o 
   8   4  13       28.13       45.74     10.22 o 
  -8   5  13       13.85       12.88      7.06 o 
  -7   5  13        0.95        4.94      5.84 o 
  -6   5  13        0.24        4.50      5.32 o 
  -5   5  13        7.56        7.56      4.94 o 
  -4   5  13      167.89      175.78     13.61 o 
  -3   5  13      170.07      159.28     11.22 o 
  -2   5  13       75.48       70.19      6.54 o 
  -1   5  13       41.99       53.59      8.15 o 
   0   5  13        7.98        7.99      4.68 o 
   1   5  13       91.81       95.51      9.29 o 
   2   5  13       58.67       64.37      7.96 o 
   3   5  13      220.31      186.88     25.49 o 
   4   5  13       15.33       14.95      5.84 o 
   5   5  13       33.20       40.79      9.96 o 
   6   5  13        1.86        3.23      5.96 o 
   7   5  13        0.14        8.60     10.45 o 
  -7   6  13        0.53       16.77      6.99 o 
  -6   6  13        8.41        2.87      5.81 o 
  -5   6  13       48.06       58.00      8.49 o 
  -4   6  13       99.96       94.78     10.09 o 
  -3   6  13      142.31      140.59     19.88 o 
  -2   6  13       19.29       17.00      7.43 o 
  -1   6  13        0.04       -2.19      4.34 o 
   0   6  13       83.34       79.70      9.13 o 
   1   6  13      327.13      306.52     16.25 o 
   2   6  13      101.13      109.76     10.82 o 
   3   6  13       41.57       31.99      9.18 o 
   4   6  13      225.92      180.04     17.24 o 
   5   6  13        2.45        7.09      7.80 o 
   6   6  13       20.12        3.58     11.22 o 
  -6   7  13        4.31        8.93      6.35 o 
  -5   7  13       25.60       56.19     10.49 o 
  -4   7  13       48.98       48.13     10.89 o 
  -3   7  13       54.69       76.07     11.38 o 
  -2   7  13       37.86       51.84     10.10 o 
  -1   7  13       39.97       45.86      7.79 o 
   0   7  13       15.56       17.80      7.09 o 
   1   7  13       15.30        6.69      5.88 o 
   2   7  13        2.40       -4.33      6.05 o 
   3   7  13        0.61        6.93      8.59 o 
   4   7  13        0.88       -0.33      8.58 o 
   5   7  13        0.92       17.12     10.45 o 
  -4   8  13        3.18       14.37      8.53 o 
  -3   8  13        1.96       10.27      8.23 o 
  -2   8  13       13.04       19.79      8.05 o 
  -1   8  13       95.53       89.29     12.68 o 
   0   8  13       96.29       88.57     11.24 o 
   1   8  13       10.18       15.91      6.86 o 
   2   8  13       12.21       32.25     12.85 o 
   3   8  13        0.14        5.96      9.97 o 
   4   8  13        0.64       -3.93      8.62 o 
  -9   0  14        4.53        2.41     13.99 o 
  -8   0  14        0.06        0.87      7.71 o 
  -7   0  14      117.85      112.02     14.76 o 
  -6   0  14      413.53      355.36     22.77 o 
  -5   0  14        8.41        9.77      4.33 o 
  -4   0  14       24.31       22.80      7.32 o 
  -3   0  14       50.66       63.99      6.41 o 
  -2   0  14        7.06       15.34      3.60 o 
  -1   0  14     4293.90     3986.41     61.67 o 
   0   0  14     3536.66     3428.06     54.20 o 
   1   0  14     2073.43     2064.50     36.26 o 
   2   0  14     1730.44     1900.63     34.51 o 
   3   0  14       18.10       64.37     14.56 o 
   4   0  14      150.18      157.36     10.27 o 
   5   0  14       92.43      107.17      9.68 o 
   6   0  14      312.61      332.98     35.21 o 
   7   0  14       10.61       16.32     12.40 o 
   8   0  14       14.48       17.23     13.65 o 
   9   0  14       76.55       50.11     18.81 o 
  -9   1  14        2.47        0.38      7.72 o 
  -8   1  14       47.25       37.38     10.03 o 
  -7   1  14       19.75       13.49      6.79 o 
  -6   1  14      660.36      619.91     16.16 o 
  -5   1  14        0.02        5.43      3.40 o 
  -4   1  14        2.61        6.67      3.42 o 
  -3   1  14      249.85      263.02      7.43 o 
  -2   1  14      702.26      644.95     11.60 o 
  -1   1  14       58.79       71.20      4.14 o 
   0   1  14      105.72      131.72      5.57 o 
   1   1  14     2157.29     2356.96     28.36 o 
   2   1  14       41.76       57.03      3.33 o 
   3   1  14        4.45        5.20      2.13 o 
   4   1  14      732.63      706.52     17.06 o 
   5   1  14      102.44       93.44      7.95 o 
   6   1  14        9.15       10.05      5.77 o 
   7   1  14      133.75      138.61     13.27 o 
   8   1  14        2.44        7.07      9.29 o 
   9   1  14        0.28       14.35      8.62 o 
  -9   2  14        2.14        5.15      7.32 o 
  -8   2  14       11.00       -1.42      6.93 o 
  -7   2  14        1.41       14.28      6.70 o 
  -6   2  14      244.19      247.94     19.26 o 
  -5   2  14      213.01      198.61     11.76 o 
  -4   2  14       16.92       16.24      5.04 o 
  -3   2  14        6.23        4.25      2.18 o 
  -2   2  14       19.91       23.81      2.59 o 
  -1   2  14      113.53      121.79      5.30 o 
   0   2  14      894.47      893.07     13.55 o 
   1   2  14        9.59       26.32      3.80 o 
   2   2  14      375.57      355.11     10.49 o 
   3   2  14      384.48      377.89     11.55 o 
   4   2  14        2.66        4.29      3.33 o 
   5   2  14      339.85      335.71     14.61 o 
   6   2  14       71.93       73.62     10.49 o 
   7   2  14        0.00        4.29      6.84 o 
   8   2  14        9.60       11.21      7.61 o 
   9   2  14       19.86       20.54      9.79 o 
  -9   3  14        1.89       17.27      7.77 o 
  -8   3  14       26.31       16.61      8.10 o 
  -7   3  14       14.07       16.97      8.85 o 
  -6   3  14        0.08        2.85      4.41 o 
  -5   3  14       44.16       53.05      7.31 o 
  -4   3  14      172.66      169.30     10.79 o 
  -3   3  14       31.93       39.37      6.58 o 
  -2   3  14       61.64       54.73      5.04 o 
  -1   3  14       62.62       80.76      9.04 o 
   0   3  14       48.33       44.64      4.15 o 
   1   3  14       17.72       21.27      4.04 o 
   2   3  14        3.54        4.69      3.00 o 
   3   3  14       43.96       43.75      5.90 o 
   4   3  14        7.20       20.18      4.45 o 
   5   3  14      203.68      186.19     12.74 o 
   6   3  14       30.75       39.54      7.37 o 
   7   3  14       51.22       60.79      9.55 o 
   8   3  14        4.67       16.74      8.17 o 
  -8   4  14        0.11       10.64     10.14 o 
  -7   4  14        6.22        2.45      5.57 o 
  -6   4  14       19.87       26.52      6.38 o 
  -5   4  14        2.89        2.70      4.33 o 
  -4   4  14       75.49       79.90      8.59 o 
  -3   4  14      102.86      113.47      7.94 o 
  -2   4  14       34.19       49.19      5.30 o 
  -1   4  14        3.39        0.69      4.12 o 
   0   4  14        0.48        1.52      3.38 o 
   1   4  14      220.03      241.38     12.66 o 
   2   4  14        0.34        3.67      3.35 o 
   3   4  14     2019.46     1938.45     32.67 o 
   4   4  14       18.11       22.87      6.25 o 
   5   4  14        4.57        7.68      5.42 o 
   6   4  14        7.11       -3.00      5.92 o 
   7   4  14        1.46        2.64      6.36 o 
   8   4  14        0.35       14.46      8.66 o 
  -8   5  14        0.00        6.14      7.75 o 
  -7   5  14       11.52        8.81      6.19 o 
  -6   5  14       47.19       51.98      8.02 o 
  -5   5  14       21.47       17.52      5.73 o 
  -4   5  14      257.38      281.74     15.25 o 
  -3   5  14        0.32       -2.14      4.17 o 
  -2   5  14       18.34       27.53      5.75 o 
  -1   5  14       93.76       86.70      9.02 o 
   0   5  14      266.01      282.33     14.66 o 
   1   5  14      337.92      331.71     15.35 o 
   2   5  14        0.26        3.86      4.89 o 
   3   5  14       48.49       39.09      9.43 o 
   4   5  14      129.97      127.31     11.43 o 
   5   5  14       34.24       39.46      7.63 o 
   6   5  14       49.10       41.36      8.21 o 
   7   5  14        4.27        5.85      7.11 o 
  -7   6  14        9.78       10.15      6.38 o 
  -6   6  14        1.00       -0.15      5.84 o 
  -5   6  14       34.67       38.80     10.27 o 
  -4   6  14      121.81      131.71     14.55 o 
  -3   6  14       34.82       40.25      8.34 o 
  -2   6  14       44.68       38.38      9.77 o 
  -1   6  14        4.57        9.54      5.21 o 
   0   6  14        0.29        1.43      4.81 o 
   1   6  14        0.54        2.26      4.91 o 
   2   6  14       15.95       23.87      7.11 o 
   3   6  14        1.00        2.69      7.07 o 
   4   6  14        7.85        6.16      8.12 o 
   5   6  14        0.07        4.26      7.26 o 
   6   6  14        8.09       14.16      8.98 o 
  -6   7  14        0.19       -8.94      8.33 o 
  -5   7  14        0.78        9.05      8.35 o 
  -4   7  14        1.74       -2.76      6.98 o 
  -3   7  14       79.57       67.20     11.30 o 
  -2   7  14       12.32       19.47      9.09 o 
  -1   7  14      249.56      210.10     14.99 o 
   0   7  14       27.34       28.59      6.98 o 
   1   7  14        0.51       -0.50      7.52 o 
   2   7  14        4.38        8.16      7.56 o 
   3   7  14        5.39        9.48      8.91 o 
   4   7  14       11.93        7.74      8.63 o 
   5   7  14        5.48       28.33     10.97 o 
  -4   8  14        4.94        3.47      7.40 o 
  -3   8  14        3.67        1.50      6.90 o 
  -2   8  14        3.55       -4.41      6.78 o 
  -1   8  14        0.01       10.62      7.99 o 
   0   8  14      104.66      101.06     13.78 o 
   1   8  14       37.04       61.53      9.52 o 
   2   8  14       20.24       36.21     20.85 o 
   3   8  14       13.02       33.03     11.85 o 
  -9   1  15       20.83       14.91      8.26 o 
  -8   1  15        0.15       -0.13      6.64 o 
  -7   1  15       44.49       48.28      8.74 o 
  -6   1  15      641.47      609.66     16.13 o 
  -5   1  15       94.90      104.00      8.08 o 
  -4   1  15       75.60       89.38      5.74 o 
  -3   1  15      128.90      119.70      6.51 o 
  -2   1  15      582.79      582.61     14.78 o 
  -1   1  15      365.28      394.64      8.56 o 
   0   1  15     1718.14     1806.10     23.20 o 
   1   1  15     1307.83     1416.26     19.43 o 
   2   1  15        0.03        2.25      1.63 o 
   3   1  15      100.47      108.96     10.12 o 
   4   1  15        0.02        4.52      3.23 o 
   5   1  15       16.89       24.98      4.91 o 
   6   1  15        4.41        6.29      5.11 o 
   7   1  15      295.15      296.72     26.19 o 
   8   1  15       59.97       56.58     14.42 o 
   9   1  15        6.15       15.39      9.50 o 
  -9   2  15        5.03       17.06     13.40 o 
  -8   2  15        1.82        0.40      6.90 o 
  -7   2  15        0.06        6.18      6.20 o 
  -6   2  15      358.34      338.57     15.44 o 
  -5   2  15       62.69       74.03      7.88 o 
  -4   2  15      244.96      222.77      9.91 o 
  -3   2  15       22.27       36.20      5.64 o 
  -2   2  15      679.52      658.22     12.05 o 
  -1   2  15        1.69        6.36      2.08 o 
   0   2  15       26.00       18.90      2.74 o 
   1   2  15        0.94        1.22      2.45 o 
   2   2  15      310.29      307.83     10.72 o 
   3   2  15      320.76      298.25     21.97 o 
   4   2  15      715.56      727.85     17.49 o 
   5   2  15     1147.33     1101.69     35.00 o 
   6   2  15      150.88      162.44     12.43 o 
   7   2  15       34.21       26.46      8.11 o 
   8   2  15        6.57       15.91      9.90 o 
  -9   3  15        0.90        1.20      6.85 o 
  -8   3  15       11.42       -2.64      7.21 o 
  -7   3  15        0.87       -2.28      4.83 o 
  -6   3  15       72.40       58.22      7.80 o 
  -5   3  15       29.90       39.03      6.70 o 
  -4   3  15        1.61       -1.35      3.57 o 
  -3   3  15      317.70      326.69     10.71 o 
  -2   3  15        3.67       16.72      3.45 o 
  -1   3  15       23.92       21.56      3.48 o 
   0   3  15        2.57        5.77      3.27 o 
   1   3  15       29.60       33.93      4.31 o 
   2   3  15       34.07       32.23      4.56 o 
   3   3  15       94.71       91.67      7.39 o 
   4   3  15      548.08      491.70     16.29 o 
   5   3  15      296.17      288.71     15.41 o 
   6   3  15       92.48      128.44     11.48 o 
   7   3  15       54.98       64.62     10.71 o 
   8   3  15       26.44       27.22      8.54 o 
  -8   4  15        5.98        8.13      7.76 o 
  -7   4  15        8.04       10.52      7.75 o 
  -6   4  15        9.34        7.02      5.22 o 
  -5   4  15        3.96        7.68      4.83 o 
  -4   4  15      456.82      438.86     15.84 o 
  -3   4  15        0.10        1.00      4.18 o 
  -2   4  15      367.05      346.50     11.39 o 
  -1   4  15       79.21       76.27      7.77 o 
   0   4  15        5.47        5.47      4.05 o 
   1   4  15       61.49       51.17      7.04 o 
   2   4  15      221.36      220.27     11.55 o 
   3   4  15     1220.01     1138.66     23.41 o 
   4   4  15       26.43       37.62      7.07 o 
   5   4  15       10.04       13.02      5.62 o 
   6   4  15        0.53        4.72      5.68 o 
   7   4  15        8.84        7.59      8.19 o 
   8   4  15        6.42       21.05     12.36 o 
  -8   5  15        0.12       -4.74      6.23 o 
  -7   5  15        1.20        4.88      5.78 o 
  -6   5  15       25.24       22.45      6.79 o 
  -5   5  15      131.62      125.48     11.57 o 
  -4   5  15       29.05       40.73      7.32 o 
  -3   5  15      123.18      134.43     16.71 o 
  -2   5  15        4.94        8.11      4.40 o 
  -1   5  15       15.17        8.63      7.19 o 
   0   5  15      145.76      165.51     12.16 o 
   1   5  15        0.19        4.08      4.34 o 
   2   5  15      840.18      710.03     21.66 o 
   3   5  15      254.50      234.51     15.57 o 
   4   5  15        2.75       -3.46      6.74 o 
   5   5  15       11.23       15.59      5.98 o 
   6   5  15        7.98       20.72      7.03 o 
   7   5  15        0.31       -0.28      6.74 o 
  -7   6  15       24.28       30.15      7.69 o 
  -6   6  15       22.09       23.48      6.79 o 
  -5   6  15       28.33       27.90      6.96 o 
  -4   6  15      201.07      223.11     18.39 o 
  -3   6  15       15.50       19.07      7.06 o 
  -2   6  15        5.67        7.18      5.20 o 
  -1   6  15      103.70       92.62     12.78 o 
   0   6  15      258.93      254.75     18.58 o 
   1   6  15       19.25       24.71      6.78 o 
   2   6  15      252.09      228.73     15.14 o 
   3   6  15        4.31        2.71     11.00 o 
   4   6  15        2.50       -1.53      8.07 o 
   5   6  15       81.48       75.72     12.86 o 
   6   6  15        0.10        3.40      9.07 o 
  -5   7  15       41.88       73.59     15.30 o 
  -4   7  15       18.51       18.83      8.36 o 
  -3   7  15       11.97       24.53      8.22 o 
  -2   7  15       44.86       59.64     10.10 o 
  -1   7  15       11.19       15.17      6.37 o 
   0   7  15        8.71        5.34      5.97 o 
   1   7  15        2.12       10.90      6.19 o 
   2   7  15       11.69       13.07      8.46 o 
   3   7  15        0.56        6.37      8.44 o 
   4   7  15        7.19        7.79      9.49 o 
   5   7  15       11.47        4.41      9.03 o 
  -4   8  15       26.01       38.04     10.67 o 
  -3   8  15       11.53       27.71      9.20 o 
  -2   8  15        0.24       15.08      8.20 o 
  -1   8  15       15.82       16.77      9.09 o 
   0   8  15        0.28       -5.49      6.29 o 
   1   8  15        0.73        0.66      6.48 o 
   2   8  15       16.67        7.68     10.74 o 
   3   8  15        5.92       11.53     18.61 o 
  -9   0  16       25.93       22.14     16.40 o 
  -8   0  16       41.42       34.88     15.48 o 
  -7   0  16       64.96       87.36     17.07 o 
  -6   0  16      654.53      620.92     26.34 o 
  -5   0  16       16.12        9.29      7.35 o 
  -4   0  16       17.61       34.12      5.84 o 
  -3   0  16      358.26      311.83     11.95 o 
  -2   0  16      936.32      936.15     21.66 o 
  -1   0  16      121.92      117.46      7.73 o 
   0   0  16      133.67      169.55      8.49 o 
   1   0  16     1582.79     1857.80     34.42 o 
   2   0  16       58.62       67.23      6.51 o 
   3   0  16       43.28       49.33      6.03 o 
   4   0  16      265.28      289.37     25.52 o 
   5   0  16       67.74       59.30     12.36 o 
   6   0  16       46.86       59.19     19.06 o 
   7   0  16      700.49      670.87     46.53 o 
   8   0  16        6.30       24.39     16.82 o 
   9   0  16       18.50       25.72     14.90 o 
  -9   1  16        0.07        9.75      8.54 o 
  -8   1  16       32.58       36.88      9.05 o 
  -7   1  16       15.18       20.23      7.10 o 
  -6   1  16      526.78      482.23     22.64 o 
  -5   1  16      346.22      314.47     11.43 o 
  -4   1  16        1.67        5.98      2.77 o 
  -3   1  16       29.37       23.52      4.70 o 
  -2   1  16      652.90      604.98     11.62 o 
  -1   1  16       35.70       47.91      3.75 o 
   0   1  16     2719.32     2869.46     34.91 o 
   1   1  16      170.47      171.93      5.88 o 
   2   1  16     1133.93     1150.75     20.78 o 
   3   1  16      515.85      527.07     20.62 o 
   4   1  16       91.62       92.70      7.48 o 
   5   1  16      118.30      127.72      8.82 o 
   6   1  16       31.19       33.23      9.20 o 
   7   1  16       10.30       19.53     19.56 o 
   8   1  16       10.15        2.13     10.29 o 
  -9   2  16        5.79        1.27      7.90 o 
  -8   2  16       36.60       35.51      9.40 o 
  -7   2  16        3.55       10.15      6.65 o 
  -6   2  16      140.98      132.46     10.90 o 
  -5   2  16       47.00       55.49      7.27 o 
  -4   2  16       10.32       18.85      5.81 o 
  -3   2  16      125.06      140.00      7.71 o 
  -2   2  16     1464.72     1487.28     20.79 o 
  -1   2  16       60.15       59.01      4.10 o 
   0   2  16       69.71       85.84      4.92 o 
   1   2  16      120.11      107.43      6.82 o 
   2   2  16       26.93       25.13      4.89 o 
   3   2  16      596.36      550.33     14.46 o 
   4   2  16      603.57      597.38     15.82 o 
   5   2  16      438.24      403.18     21.56 o 
   6   2  16       40.20       37.76      7.33 o 
   7   2  16      124.24      132.23     13.65 o 
   8   2  16        6.00       22.07     10.68 o 
  -9   3  16        2.22       -1.64      7.22 o 
  -8   3  16        0.09        0.79      7.09 o 
  -7   3  16        1.09        2.48      4.96 o 
  -6   3  16       22.91       28.29      6.81 o 
  -5   3  16        9.16        8.77      5.18 o 
  -4   3  16        9.41        9.89      4.78 o 
  -3   3  16        1.76        1.83      2.85 o 
  -2   3  16      181.93      192.00      8.46 o 
  -1   3  16       39.44       52.47      5.23 o 
   0   3  16       11.13       12.56      3.88 o 
   1   3  16       81.87       93.99      6.69 o 
   2   3  16       26.25       26.71      4.58 o 
   3   3  16      412.82      421.87     18.13 o 
   4   3  16       15.43       17.12      5.19 o 
   5   3  16      592.00      530.63     21.47 o 
   6   3  16        2.60        9.67      5.83 o 
   7   3  16        1.60       -0.04      8.88 o 
   8   3  16        5.79       22.65      8.16 o 
  -8   4  16        6.61        5.43      7.45 o 
  -7   4  16        7.43       12.52      6.22 o 
  -6   4  16       42.46       60.41     10.01 o 
  -5   4  16        7.35        7.22      5.12 o 
  -4   4  16       58.41       72.75      8.16 o 
  -3   4  16      145.96      162.55      9.35 o 
  -2   4  16        3.88        7.82      3.98 o 
  -1   4  16       17.50       20.11      4.87 o 
   0   4  16       20.81       29.91      5.69 o 
   1   4  16       49.03       46.45      6.90 o 
   2   4  16        1.03        1.81      4.56 o 
   3   4  16       12.89       19.76      4.78 o 
   4   4  16       42.49       35.73      7.01 o 
   5   4  16       47.17       41.85      7.67 o 
   6   4  16      114.20      103.01     10.69 o 
   7   4  16       34.71       31.12      7.91 o 
  -7   5  16        1.24       -4.54      6.17 o 
  -6   5  16       27.79       20.45      6.50 o 
  -5   5  16       12.57        9.78      5.38 o 
  -4   5  16      486.76      512.84     21.98 o 
  -3   5  16       18.78       12.31      6.11 o 
  -2   5  16        0.11        1.31      3.93 o 
  -1   5  16        0.00        1.49      4.35 o 
   0   5  16      112.96      108.00     10.16 o 
   1   5  16      928.69      820.15     23.49 o 
   2   5  16      545.88      471.58     17.99 o 
   3   5  16        0.00        0.53      5.13 o 
   4   5  16       25.17        9.66      7.04 o 
   5   5  16        1.70        4.24      6.09 o 
   6   5  16        2.16        4.33      6.31 o 
   7   5  16        5.14        9.81     12.06 o 
  -7   6  16       10.70        0.86      5.80 o 
  -6   6  16        7.54       19.71      6.90 o 
  -5   6  16       11.95        4.53      7.93 o 
  -4   6  16       13.09        6.74      6.83 o 
  -3   6  16        4.37       11.96      6.47 o 
  -2   6  16        6.14        2.60      4.91 o 
  -1   6  16      184.94      178.98     16.91 o 
   0   6  16       86.26       84.58     11.16 o 
   1   6  16       14.38       26.89      7.07 o 
   2   6  16       32.48       30.36      7.14 o 
   3   6  16       34.48       33.36      9.80 o 
   4   6  16        3.43       -5.29      7.28 o 
   5   6  16       15.27        6.97      9.10 o 
   6   6  16        1.99        3.48      8.32 o 
  -5   7  16       20.22       52.36     12.95 o 
  -4   7  16       40.56       47.04     10.41 o 
  -3   7  16       13.30       25.82      8.66 o 
  -2   7  16        2.83       -4.39      5.96 o 
  -1   7  16       13.94        9.30      6.63 o 
   0   7  16        8.80        0.83      5.30 o 
   1   7  16       27.38       21.98      8.93 o 
   2   7  16       39.15       34.55     10.17 o 
   3   7  16        3.01       -0.85      8.37 o 
   4   7  16        2.09        2.85      9.80 o 
   5   7  16        4.50        4.02      9.39 o 
  -3   8  16       34.12       16.40     10.34 o 
  -2   8  16        4.34       15.42      8.31 o 
  -1   8  16       10.82        9.46      8.44 o 
   0   8  16       43.64       61.84     10.20 o 
   1   8  16        1.50        4.46      6.83 o 
   2   8  16        3.97       10.66      8.70 o 
   3   8  16        0.44      -11.61     13.19 o 
  -9   1  17        0.26       16.78      8.27 o 
  -8   1  17       17.04       12.87      7.49 o 
  -7   1  17        3.22        6.39      6.30 o 
  -6   1  17      197.60      180.54     11.94 o 
  -5   1  17      150.75      170.00     11.77 o 
  -4   1  17        5.71        8.96      2.95 o 
  -3   1  17       10.17       12.08      2.82 o 
  -2   1  17      457.87      470.62     10.27 o 
  -1   1  17      307.22      282.76      8.21 o 
   0   1  17      217.27      233.81      7.00 o 
   1   1  17        1.89        7.96      2.23 o 
   2   1  17       12.52        9.41      3.50 o 
   3   1  17      385.40      359.42     14.56 o 
   4   1  17      303.49      312.61     13.72 o 
   5   1  17      123.97      127.62     10.85 o 
   6   1  17      295.33      322.52     30.66 o 
   7   1  17        0.49       21.12     11.37 o 
   8   1  17       56.03       84.79     22.68 o 
  -9   2  17       25.31       16.54      8.40 o 
  -8   2  17        1.57       -2.73      7.36 o 
  -7   2  17        2.63        1.67      8.38 o 
  -6   2  17       85.81       80.73      9.15 o 
  -5   2  17       69.92       71.27      8.31 o 
  -4   2  17        0.29       -4.10      2.73 o 
  -3   2  17        0.13       -3.55      2.37 o 
  -2   2  17       95.84      113.93      8.04 o 
  -1   2  17     1409.00     1376.68     19.84 o 
   0   2  17      360.41      367.26     12.33 o 
   1   2  17        6.84        8.03      3.02 o 
   2   2  17       41.95       38.24      5.33 o 
   3   2  17        0.55       -1.15      3.56 o 
   4   2  17        3.44        4.64      3.78 o 
   5   2  17       10.83        8.37      5.22 o 
   6   2  17      181.39      169.30     12.71 o 
   7   2  17       29.08       21.57     10.61 o 
   8   2  17        0.41       17.28     12.69 o 
  -8   3  17        2.33        1.39      7.49 o 
  -7   3  17        3.67        6.83      5.72 o 
  -6   3  17        1.41        4.31      5.08 o 
  -5   3  17        4.03        3.63      5.58 o 
  -4   3  17       85.13       88.64      8.67 o 
  -3   3  17       44.38       48.37      5.85 o 
  -2   3  17      240.24      276.14     13.66 o 
  -1   3  17        1.41        2.08      3.20 o 
   0   3  17       24.39       28.17      5.25 o 
   1   3  17        3.93        7.17      3.23 o 
   2   3  17       22.89       19.80      5.85 o 
   3   3  17      416.22      400.40     17.76 o 
   4   3  17      668.02      622.66     22.56 o 
   5   3  17      593.20      545.65     21.30 o 
   6   3  17       76.76       88.38     10.06 o 
   7   3  17        0.00        3.70      5.84 o 
   8   3  17        4.29       16.20     10.99 o 
  -8   4  17        2.83        5.94      9.84 o 
  -7   4  17        2.26        7.76      5.99 o 
  -6   4  17        0.53        5.06      5.45 o 
  -5   4  17       12.30       15.25      5.81 o 
  -4   4  17      139.99      134.64     10.91 o 
  -3   4  17      115.99      128.59     13.03 o 
  -2   4  17        4.51       13.89      4.55 o 
  -1   4  17       63.69       70.09      7.82 o 
   0   4  17       84.74       95.04      9.04 o 
   1   4  17        5.57       13.89      4.99 o 
   2   4  17      726.93      674.18     23.32 o 
   3   4  17      273.60      295.57     12.38 o 
   4   4  17      125.22      133.39     19.10 o 
   5   4  17       13.87       15.78      6.13 o 
   6   4  17       10.33       13.09      6.26 o 
   7   4  17       21.01       24.34      7.47 o 
  -7   5  17        2.80       17.03      7.02 o 
  -6   5  17       36.69       43.70      8.03 o 
  -5   5  17       94.90       90.55     10.03 o 
  -4   5  17      114.33      117.82     13.09 o 
  -3   5  17        8.87       10.76      6.34 o 
  -2   5  17       12.09        6.85      4.92 o 
  -1   5  17      174.35      148.81     14.42 o 
   0   5  17      165.59      178.52     16.33 o 
   1   5  17      107.43      127.77     11.36 o 
   2   5  17        0.10        4.04      5.48 o 
   3   5  17       51.52       53.92      8.71 o 
   4   5  17        5.52       -1.26      6.74 o 
   5   5  17       12.53       15.67      9.09 o 
   6   5  17        4.85       -1.08      6.17 o 
   7   5  17       41.46       50.46     14.41 o 
  -6   6  17        4.16        5.87      7.13 o 
  -5   6  17        2.15        8.01      7.53 o 
  -4   6  17       73.08       77.20     12.01 o 
  -3   6  17        6.80        7.21      6.11 o 
  -2   6  17        6.47        1.64      5.29 o 
  -1   6  17       65.81       69.79      8.96 o 
   0   6  17      475.30      431.06     18.87 o 
   1   6  17      409.86      394.56     30.57 o 
   2   6  17      125.88      107.76     11.45 o 
   3   6  17        1.38       -2.77      7.76 o 
   4   6  17       23.00       14.85      8.77 o 
   5   6  17       10.45       18.79      9.45 o 
   6   6  17        6.65        6.54      8.51 o 
  -5   7  17       11.18       11.34      8.03 o 
  -4   7  17       31.92       48.07     10.68 o 
  -3   7  17        3.73       10.98      7.83 o 
  -2   7  17       81.90       70.06     11.33 o 
  -1   7  17       88.73       91.84     13.59 o 
   0   7  17       20.98       18.18      8.34 o 
   1   7  17       19.10       17.51      6.89 o 
   2   7  17        5.54       10.93      8.26 o 
   3   7  17        0.04        2.71      9.62 o 
   4   7  17       47.04       33.10     12.29 o 
  -3   8  17       29.05       44.88      9.89 o 
  -2   8  17       84.00       95.93     13.29 o 
  -1   8  17       18.50       30.01      9.08 o 
   0   8  17       10.10       20.00      8.03 o 
   1   8  17        0.13       -0.22      6.15 o 
   2   8  17        0.33       17.15      9.79 o 
  -9   0  18        1.11       11.15     13.99 o 
  -8   0  18        0.82        1.58     10.49 o 
  -7   0  18        0.05       -5.01      7.32 o 
  -6   0  18       53.73       54.03     10.71 o 
  -5   0  18        2.49        5.90      4.67 o 
  -4   0  18        2.30        3.23      4.28 o 
  -3   0  18      170.16      179.19     17.24 o 
  -2   0  18       18.52       36.35      6.29 o 
  -1   0  18        0.39        6.72      3.32 o 
   0   0  18       67.32       88.42      7.49 o 
   1   0  18        1.09       10.38      4.13 o 
   2   0  18     1064.75      964.35     30.64 o 
   3   0  18      116.37      109.21     13.44 o 
   4   0  18      270.22      321.10     46.37 o 
   5   0  18      163.78      166.53     18.00 o 
   6   0  18       30.61       16.82     15.40 o 
   7   0  18      109.45      110.88     26.47 o 
   8   0  18        2.67       64.35     19.98 o 
  -9   1  18       11.91       13.49     10.62 o 
  -8   1  18       25.38       29.95     13.99 o 
  -7   1  18       59.83       38.05      8.64 o 
  -6   1  18        9.76       11.56      5.17 o 
  -5   1  18      282.99      286.34     13.51 o 
  -4   1  18      165.77      186.84      8.12 o 
  -3   1  18       78.75       90.45      5.73 o 
  -2   1  18        1.29        0.84      2.09 o 
  -1   1  18     1118.97     1133.97     18.24 o 
   0   1  18      508.70      555.25     11.18 o 
   1   1  18        8.64        6.28      3.35 o 
   2   1  18       60.70       74.90      8.46 o 
   3   1  18       97.93       98.96      7.63 o 
   4   1  18        0.62        1.31      4.17 o 
   5   1  18      153.08      157.84     13.04 o 
   6   1  18       88.40       78.15     11.75 o 
   7   1  18       12.63       18.70     11.24 o 
   8   1  18        0.15       34.75     12.29 o 
  -9   2  18        1.19        1.79      7.40 o 
  -8   2  18       98.26       77.96     11.75 o 
  -7   2  18        6.99        9.75      8.93 o 
  -6   2  18       34.80       45.29     10.13 o 
  -5   2  18        0.02        4.29      4.62 o 
  -4   2  18        0.00       -0.42      3.02 o 
  -3   2  18       22.83       28.13      4.61 o 
  -2   2  18       17.17       21.40      3.95 o 
  -1   2  18       20.03       29.05      5.53 o 
   0   2  18       22.34       33.33      4.39 o 
   1   2  18        0.10        1.77      2.74 o 
   2   2  18      232.99      249.42     10.64 o 
   3   2  18      995.79      953.83     20.33 o 
   4   2  18        0.30        4.55      3.96 o 
   5   2  18        2.71        5.21      5.36 o 
   6   2  18       52.07       62.17      8.81 o 
   7   2  18        1.98       19.07     10.99 o 
   8   2  18        0.14       15.44     10.65 o 
  -8   3  18        4.24        6.75      8.23 o 
  -7   3  18        3.58        4.97      5.75 o 
  -6   3  18        0.30        3.03      5.26 o 
  -5   3  18        0.27       -4.59      4.32 o 
  -4   3  18        2.92        2.82      4.37 o 
  -3   3  18       16.58       11.30      7.13 o 
  -2   3  18        0.01       -3.07      2.74 o 
  -1   3  18       81.78       92.29      8.41 o 
   0   3  18       12.53        5.48      3.63 o 
   1   3  18       15.19       20.98      4.20 o 
   2   3  18        1.21        0.54      3.60 o 
   3   3  18        7.63        3.51      4.13 o 
   4   3  18       73.87       70.25      7.42 o 
   5   3  18       49.31       35.06      7.07 o 
   6   3  18        3.04        5.83      5.83 o 
   7   3  18       14.58        8.13      6.81 o 
   8   3  18        9.23       39.16     16.90 o 
  -8   4  18        0.47       11.24     12.36 o 
  -7   4  18        0.45       11.53      6.95 o 
  -6   4  18        9.24       10.30      7.19 o 
  -5   4  18       22.67       27.04      6.65 o 
  -4   4  18        0.17        0.63      4.54 o 
  -3   4  18       28.20       37.97      7.28 o 
  -2   4  18        9.43       17.16      5.09 o 
  -1   4  18       60.13       73.84      8.21 o 
   0   4  18       24.89       23.64      5.54 o 
   1   4  18     1200.77     1145.86     27.70 o 
   2   4  18       16.50        7.01      5.25 o 
   3   4  18      115.10       95.55     10.23 o 
   4   4  18       23.17       20.32      6.07 o 
   5   4  18        8.13       14.94      6.04 o 
   6   4  18        4.66        8.08      6.81 o 
   7   4  18        0.78       11.14      6.79 o 
  -7   5  18       29.66       26.70      7.27 o 
  -6   5  18       75.88       81.83     10.05 o 
  -5   5  18        0.87        0.63      6.13 o 
  -4   5  18       15.78       15.44      6.80 o 
  -3   5  18      233.01      233.36     17.62 o 
  -2   5  18      249.59      277.26     18.81 o 
  -1   5  18      204.01      243.35     19.00 o 
   0   5  18       58.41       72.93      8.95 o 
   1   5  18      466.39      408.74     17.68 o 
   2   5  18       11.15       13.49      6.31 o 
   3   5  18        4.29        7.53      5.68 o 
   4   5  18       36.04       37.56      9.81 o 
   5   5  18        0.62       10.77      8.78 o 
   6   5  18        5.49       11.96     15.53 o 
  -6   6  18       25.99       13.77      7.89 o 
  -5   6  18       53.28       55.58     10.70 o 
  -4   6  18       28.02       28.84      8.57 o 
  -3   6  18       13.59       21.17      7.23 o 
  -2   6  18        4.92        6.07      5.65 o 
  -1   6  18        5.50        5.52      5.63 o 
   0   6  18       93.92       94.03     10.54 o 
   1   6  18      115.43      102.93     13.72 o 
   2   6  18        2.00        0.56      5.51 o 
   3   6  18        2.67       -2.33      7.80 o 
   4   6  18       18.53       27.31      9.79 o 
   5   6  18        1.95       -0.84      7.68 o 
  -5   7  18        1.96       -4.57      6.76 o 
  -4   7  18        0.63        5.97      7.95 o 
  -3   7  18       31.80       40.73      9.16 o 
  -2   7  18        4.76        3.84      6.37 o 
  -1   7  18       22.84       35.00      8.27 o 
   0   7  18        9.02       14.36      6.76 o 
   1   7  18        0.62       -2.64      6.17 o 
   2   7  18       18.84       18.27      9.16 o 
   3   7  18       22.41       21.26      9.74 o 
   4   7  18        2.18       18.57      9.36 o 
  -3   8  18       10.61       13.04     10.45 o 
  -2   8  18       30.76       43.02     10.28 o 
  -1   8  18        0.37       17.81     10.55 o 
   0   8  18        2.77        1.66      6.78 o 
   1   8  18       33.78       56.77     10.53 o 
   2   8  18        9.13        9.02     11.68 o 
  -9   1  19        4.09        2.96      8.77 o 
  -8   1  19       60.74       42.39     10.07 o 
  -7   1  19        2.09        3.50      6.49 o 
  -6   1  19        5.84       14.64      5.09 o 
  -5   1  19       21.43       19.24      5.52 o 
  -4   1  19       55.82       48.29      5.48 o 
  -3   1  19        9.17       17.94      4.72 o 
  -2   1  19       87.58      107.63      5.90 o 
  -1   1  19      166.66      198.34      7.12 o 
   0   1  19       41.72       45.02      4.05 o 
   1   1  19        7.54       10.04      3.54 o 
   2   1  19        0.72        3.26      3.97 o 
   3   1  19      235.73      216.20     10.48 o 
   4   1  19       10.32       17.18      6.07 o 
   5   1  19      229.65      202.01     13.69 o 
   6   1  19      184.88      215.74     17.90 o 
   7   1  19       55.77       48.17     28.43 o 
   8   1  19       16.95       27.23     11.54 o 
  -9   2  19        5.34        2.74      7.89 o 
  -8   2  19       50.83       42.45     10.97 o 
  -7   2  19        1.49       -1.49      5.98 o 
  -6   2  19       42.68       45.26      7.35 o 
  -5   2  19        5.91       -0.41      4.48 o 
  -4   2  19       92.74      109.16      7.82 o 
  -3   2  19        6.12        8.45      3.46 o 
  -2   2  19       58.14       67.92      6.01 o 
  -1   2  19       30.61       40.61      4.51 o 
   0   2  19       98.20      100.13      7.93 o 
   1   2  19       12.63       12.90      3.70 o 
   2   2  19      371.17      352.44     12.10 o 
   3   2  19     1030.59      864.32     20.51 o 
   4   2  19      431.46      350.05     19.06 o 
   5   2  19      219.76      178.85     12.48 o 
   6   2  19       84.75       81.07     12.09 o 
   7   2  19        6.07       18.21     12.94 o 
   8   2  19        2.24        6.88     11.17 o 
  -8   3  19       17.74       11.12      7.91 o 
  -7   3  19        3.28        4.90      5.62 o 
  -6   3  19       24.29       27.45      6.89 o 
  -5   3  19        6.63        2.67      4.74 o 
  -4   3  19       33.13       35.57      7.47 o 
  -3   3  19       80.07       88.35      7.16 o 
  -2   3  19       26.63       37.29      8.27 o 
  -1   3  19       65.51       71.76      7.72 o 
   0   3  19       76.52       86.98      8.51 o 
   1   3  19      165.08      157.92     16.98 o 
   2   3  19      575.67      517.19     14.56 o 
   3   3  19       72.66       85.71      8.28 o 
   4   3  19       34.23       40.97      6.43 o 
   5   3  19       21.35       21.13      6.39 o 
   6   3  19        0.03        8.58      6.12 o 
   7   3  19        4.27       11.43      7.77 o 
  -8   4  19        4.86       -1.18     10.36 o 
  -7   4  19        9.99       14.57      6.78 o 
  -6   4  19       69.37       72.21      9.27 o 
  -5   4  19        1.32        8.09      5.50 o 
  -4   4  19       25.96       29.22      6.36 o 
  -3   4  19        0.70        3.51      3.72 o 
  -2   4  19        0.15        1.10      3.96 o 
  -1   4  19       30.31       40.77      6.59 o 
   0   4  19      210.11      186.63     12.47 o 
   1   4  19      418.22      359.75     15.88 o 
   2   4  19       17.98       37.68      7.94 o 
   3   4  19       92.16      108.72     10.91 o 
   4   4  19        6.02        7.74      5.49 o 
   5   4  19        8.10       12.95      6.01 o 
   6   4  19        2.27       10.10      6.39 o 
   7   4  19        6.19       27.91      7.76 o 
  -7   5  19        1.11       11.06      6.57 o 
  -6   5  19       22.92       16.12      6.83 o 
  -5   5  19       98.81      123.63     14.07 o 
  -4   5  19        8.00       10.92      6.86 o 
  -3   5  19       70.18       62.57     10.49 o 
  -2   5  19       69.95       58.18      7.94 o 
  -1   5  19        7.91        5.52      6.84 o 
   0   5  19      422.88      382.41     17.66 o 
   1   5  19      559.98      537.57     19.61 o 
   2   5  19      149.20      156.75     13.14 o 
   3   5  19        0.03       -7.88      5.25 o 
   4   5  19       13.97       19.19      9.33 o 
   5   5  19       22.22       37.42      9.95 o 
   6   5  19        1.93       -1.82      7.97 o 
  -6   6  19       33.05       26.37      8.53 o 
  -5   6  19       22.80       18.55      8.69 o 
  -4   6  19        0.48       -0.94      6.22 o 
  -3   6  19       14.31       14.33      6.99 o 
  -2   6  19      155.84      149.21     12.65 o 
  -1   6  19       33.93       32.08      7.33 o 
   0   6  19       33.03       33.89      7.19 o 
   1   6  19        0.03        2.65      5.45 o 
   2   6  19        1.47       -0.62      5.82 o 
   3   6  19       29.57       22.87      9.38 o 
   4   6  19       31.57       23.42      9.79 o 
   5   6  19        0.61       -4.12      8.25 o 
  -5   7  19        0.87       -6.13      8.27 o 
  -4   7  19        0.54        2.04      8.09 o 
  -3   7  19        3.46       -0.18      8.84 o 
  -2   7  19        0.42        4.49      7.05 o 
  -1   7  19        4.18       12.95      6.40 o 
   0   7  19        0.71       -3.60      5.88 o 
   1   7  19        2.00       -2.16      5.70 o 
   2   7  19        5.06       11.20      8.50 o 
   3   7  19        9.34        6.94      8.79 o 
   4   7  19        0.03       11.14      8.98 o 
  -2   8  19        3.32        4.54      7.43 o 
  -1   8  19        2.02       10.05      7.62 o 
   0   8  19       11.59       14.17      7.32 o 
   1   8  19        0.31       -1.05      7.00 o 
  -9   0  20       28.81       17.15     13.57 o 
  -8   0  20       82.32       25.47     14.73 o 
  -7   0  20       31.86       19.40     13.74 o 
  -6   0  20        9.63       15.80     10.74 o 
  -5   0  20       84.24       86.84      9.15 o 
  -4   0  20      280.64      272.27     12.87 o 
  -3   0  20      774.30      704.72     20.28 o 
  -2   0  20      334.76      302.64     13.90 o 
  -1   0  20     1107.93     1113.25     25.72 o 
   0   0  20      342.26      370.31     20.77 o 
   1   0  20        0.92        6.45      5.82 o 
   2   0  20      184.82      199.83     17.03 o 
   3   0  20      178.40      165.49     16.96 o 
   4   0  20       21.77        9.90      8.94 o 
   5   0  20      192.52      181.78     25.14 o 
   6   0  20        0.18       -5.58     15.15 o 
   7   0  20        0.83        7.41     17.15 o 
   8   0  20        0.16       45.95     18.56 o 
  -9   1  20        5.02       13.71      9.45 o 
  -8   1  20      127.81       94.25     12.10 o 
  -7   1  20        4.75       -0.36      6.56 o 
  -6   1  20        2.87        8.71      6.67 o 
  -5   1  20        0.36       -2.06      4.89 o 
  -4   1  20      105.54      112.67      7.95 o 
  -3   1  20       33.27       31.70      3.79 o 
  -2   1  20       33.03       28.94      3.48 o 
  -1   1  20      361.76      371.13     11.31 o 
   0   1  20       48.12       64.87      5.86 o 
   1   1  20      409.48      383.83     12.84 o 
   2   1  20      736.23      697.70     16.62 o 
   3   1  20      255.01      241.14     12.52 o 
   4   1  20       98.46       88.63      9.66 o 
   5   1  20       33.62       27.11      7.92 o 
   6   1  20       22.81       32.18     12.00 o 
   7   1  20        5.47       23.01     12.26 o 
   8   1  20       13.68       51.70     13.19 o 
  -8   2  20       88.31       81.77     12.76 o 
  -7   2  20       87.86       69.80     10.47 o 
  -6   2  20        4.59        5.28      5.46 o 
  -5   2  20        3.03       -2.29      4.45 o 
  -4   2  20       53.70       48.31      5.72 o 
  -3   2  20        0.50       -0.38      3.08 o 
  -2   2  20      549.74      498.82     13.08 o 
  -1   2  20       32.22       32.58      5.46 o 
   0   2  20      184.61      204.59     10.22 o 
   1   2  20      117.25      107.12      7.70 o 
   2   2  20        1.03       -4.45      3.84 o 
   3   2  20      893.58      790.42     18.90 o 
   4   2  20      155.52      136.10     11.40 o 
   5   2  20      175.74      176.17     19.62 o 
   6   2  20        2.64        8.72      7.60 o 
   7   2  20        0.17        6.89     15.48 o 
   8   2  20        0.05       11.15     10.05 o 
  -8   3  20       23.11       23.22      8.07 o 
  -7   3  20        0.00       -3.13      6.54 o 
  -6   3  20        2.82        1.57      5.28 o 
  -5   3  20       11.71       13.69      5.59 o 
  -4   3  20        2.63        1.80      4.58 o 
  -3   3  20       22.41       27.17      5.57 o 
  -2   3  20        1.61        1.61      3.55 o 
  -1   3  20       66.86       84.67      8.37 o 
   0   3  20       42.28       37.92      6.26 o 
   1   3  20      208.78      239.22     13.36 o 
   2   3  20        1.00        5.33      5.95 o 
   3   3  20      761.48      668.47     17.80 o 
   4   3  20       26.98       14.32      5.27 o 
   5   3  20        6.19        1.56      5.25 o 
   6   3  20       17.40       28.56      9.17 o 
   7   3  20        0.18       12.92      8.59 o 
  -8   4  20        1.51       -1.72      9.35 o 
  -7   4  20        2.95        4.93      6.91 o 
  -6   4  20        4.60        6.30      5.87 o 
  -5   4  20       25.01       20.29      6.40 o 
  -4   4  20        0.00       -1.76      5.46 o 
  -3   4  20        0.01        4.48      4.48 o 
  -2   4  20       11.36        9.36      4.59 o 
  -1   4  20       80.74       87.86      9.05 o 
   0   4  20       54.92       37.95      6.86 o 
   1   4  20      449.07      425.93     16.91 o 
   2   4  20        0.34       -0.57      5.40 o 
   3   4  20       44.28       31.12      7.21 o 
   4   4  20       50.67       24.23      8.69 o 
   5   4  20       53.96       55.83      9.71 o 
   6   4  20        7.50       22.67      7.22 o 
   7   4  20       42.29       50.27     11.00 o 
  -7   5  20        0.42       13.20      7.46 o 
  -6   5  20      154.81      127.05     21.16 o 
  -5   5  20        1.09        2.58      6.35 o 
  -4   5  20       11.02        4.33      6.02 o 
  -3   5  20       23.94       20.92      7.26 o 
  -2   5  20        5.17        9.46      5.09 o 
  -1   5  20       74.62       86.18      9.89 o 
   0   5  20      170.80      145.20     12.33 o 
   1   5  20      195.76      201.60     14.23 o 
   2   5  20      271.81      267.73     16.44 o 
   3   5  20       70.71       64.05     11.38 o 
   4   5  20       16.02       11.67      8.07 o 
   5   5  20        0.21        8.57      7.73 o 
   6   5  20       20.08       17.05      9.38 o 
  -6   6  20        3.76        2.83      6.65 o 
  -5   6  20        3.25        7.33      7.31 o 
  -4   6  20        2.38       16.82      7.95 o 
  -3   6  20        7.05        1.89      6.33 o 
  -2   6  20        0.01        9.12      5.49 o 
  -1   6  20       54.41       74.97     10.38 o 
   0   6  20       12.65       11.05      6.48 o 
   1   6  20       63.86       55.88      8.87 o 
   2   6  20        0.83        6.47      6.39 o 
   3   6  20        0.80        2.44      8.23 o 
   4   6  20        1.20        3.64      7.61 o 
   5   6  20        0.03        0.92      7.36 o 
  -4   7  20        5.89        9.41      7.66 o 
  -3   7  20       23.47       29.70      8.93 o 
  -2   7  20       37.32       53.50      9.95 o 
  -1   7  20       41.96       41.95      8.54 o 
   0   7  20       15.72       21.20      7.53 o 
   1   7  20        1.58        6.05      6.74 o 
   2   7  20        4.15        0.42      7.96 o 
   3   7  20        9.00        0.90      8.97 o 
   4   7  20       77.98      102.70     18.75 o 
  -1   8  20       25.26       40.86     10.04 o 
   0   8  20        3.19        3.75      6.81 o 
   1   8  20       12.34       30.28      7.98 o 
  -8   1  21      121.79       55.52     18.48 o 
  -7   1  21       13.95       17.43      7.80 o 
  -6   1  21        0.31       -1.60      6.09 o 
  -5   1  21       40.91       33.98      6.47 o 
  -4   1  21      347.82      332.51     11.52 o 
  -3   1  21       42.94       49.59      4.73 o 
  -2   1  21       73.40       76.45      5.43 o 
  -1   1  21      420.49      428.63     15.32 o 
   0   1  21       14.55       21.75      4.12 o 
   1   1  21      174.08      183.26      9.54 o 
   2   1  21      474.19      442.06     18.05 o 
   3   1  21        0.70        1.14      4.78 o 
   4   1  21      450.87      407.14     17.35 o 
   5   1  21      268.68      243.48     21.76 o 
   6   1  21       36.49       27.20      8.84 o 
   7   1  21        2.48       22.59     27.26 o 
   8   1  21       22.88       59.05     16.23 o 
  -8   2  21       90.79       58.38     10.90 o 
  -7   2  21       79.99       57.15     10.20 o 
  -6   2  21        0.81       -1.89      5.55 o 
  -5   2  21        8.02        7.60      5.00 o 
  -4   2  21      157.39      176.55      9.96 o 
  -3   2  21      121.48      147.64      8.85 o 
  -2   2  21      137.28      129.63      9.50 o 
  -1   2  21       59.96       74.59      7.51 o 
   0   2  21      267.20      264.82     10.67 o 
   1   2  21       89.19       91.75      7.63 o 
   2   2  21       45.78       45.32      6.35 o 
   3   2  21      819.76      729.46     18.40 o 
   4   2  21       24.14       20.73      5.21 o 
   5   2  21        2.14       -2.93      6.91 o 
   6   2  21        0.34        8.81      7.47 o 
   7   2  21        0.96       11.37     10.49 o 
  -8   3  21       12.68        9.95      8.18 o 
  -7   3  21       10.98        0.70      7.42 o 
  -6   3  21        5.79       14.91      6.12 o 
  -5   3  21       20.55       31.45      6.76 o 
  -4   3  21        0.14       -1.19      4.58 o 
  -3   3  21        0.02        0.97      3.56 o 
  -2   3  21       40.18       48.96      6.65 o 
  -1   3  21        9.03       12.16      4.81 o 
   0   3  21        2.41        5.25      4.90 o 
   1   3  21      149.29      143.11     11.12 o 
   2   3  21      102.93       95.57     16.76 o 
   3   3  21      450.69      407.07     15.58 o 
   4   3  21       43.59       50.42      6.91 o 
   5   3  21        6.10        6.87      5.46 o 
   6   3  21       12.65       18.78      8.21 o 
   7   3  21        0.28       15.39      8.08 o 
  -7   4  21        0.77        4.76      6.45 o 
  -6   4  21      196.24      199.20     20.24 o 
  -5   4  21       47.65       35.18      8.73 o 
  -4   4  21        0.68       11.88      6.27 o 
  -3   4  21        1.28        2.90      4.27 o 
  -2   4  21        4.51        9.93      5.72 o 
  -1   4  21        1.44        6.99      4.57 o 
   0   4  21        0.64       -4.63      8.62 o 
   1   4  21      786.99      712.99     21.88 o 
   2   4  21      116.07      108.65     11.06 o 
   3   4  21       22.74       23.39      7.08 o 
   4   4  21        9.66        2.13      6.37 o 
   5   4  21        0.47        2.21      5.32 o 
   6   4  21       12.74       19.17      6.84 o 
   7   4  21        2.92        4.89      8.89 o 
  -7   5  21       26.95       30.43     18.28 o 
  -6   5  21       16.02       26.10      8.46 o 
  -5   5  21       14.75       20.55      8.44 o 
  -4   5  21        6.39        8.82      6.84 o 
  -3   5  21       19.20        3.02      9.05 o 
  -2   5  21       22.70        8.10      5.38 o 
  -1   5  21        0.01        2.82      5.23 o 
   0   5  21       39.86       40.52      7.67 o 
   1   5  21       17.45       26.02      7.03 o 
   2   5  21       18.93       30.06      7.59 o 
   3   5  21       23.93       21.88      7.11 o 
   4   5  21       11.38        2.46      8.04 o 
   5   5  21       22.86        7.09      8.14 o 
   6   5  21       15.32       11.96      8.43 o 
  -6   6  21       38.69       33.01      8.89 o 
  -5   6  21        0.00       13.13      7.94 o 
  -4   6  21        1.32        3.67      7.12 o 
  -3   6  21        5.46        3.09      7.79 o 
  -2   6  21       36.64       49.45      8.25 o 
  -1   6  21      337.96      349.39     18.89 o 
   0   6  21      142.69      135.77     12.97 o 
   1   6  21        0.21        9.58      6.35 o 
   2   6  21       15.72       22.63      7.79 o 
   3   6  21        0.41       -0.32      8.47 o 
   4   6  21        4.04       -2.05      8.58 o 
   5   6  21       17.69       15.81      8.81 o 
  -4   7  21       12.93       14.70     12.47 o 
  -3   7  21       15.92       19.45      8.30 o 
  -2   7  21        3.03        8.91      7.97 o 
  -1   7  21        8.81        8.93      9.94 o 
   0   7  21       27.79       23.12      7.49 o 
   1   7  21        1.02        0.68      6.64 o 
   2   7  21       13.06        5.09      8.36 o 
   3   7  21       92.29       98.08     15.02 o 
  -8   0  22       22.70       24.31     13.57 o 
  -7   0  22        0.87       25.14     14.07 o 
  -6   0  22        0.15       11.15     12.24 o 
  -5   0  22       70.44       79.81      9.30 o 
  -4   0  22      141.79      173.98     14.87 o 
  -3   0  22      381.66      363.50     20.95 o 
  -2   0  22      880.30      854.90     22.64 o 
  -1   0  22       29.25       40.42      6.13 o 
   0   0  22        0.91        9.18      4.83 o 
   1   0  22       86.06       92.19     12.50 o 
   2   0  22      398.81      352.55     21.29 o 
   3   0  22      156.03      199.25     20.27 o 
   4   0  22       13.90       20.34     15.98 o 
   5   0  22       35.94       21.58     11.78 o 
   6   0  22       11.36       29.72     19.06 o 
   7   0  22        2.74       17.40     16.40 o 
  -8   1  22       18.54       18.22     10.92 o 
  -7   1  22       93.08       73.54     11.30 o 
  -6   1  22        0.99        8.74      6.81 o 
  -5   1  22       62.79       89.32      9.07 o 
  -4   1  22      111.88      111.98      8.19 o 
  -3   1  22      245.77      244.24     14.71 o 
  -2   1  22      586.97      589.03     12.83 o 
  -1   1  22      127.68      122.51      7.68 o 
   0   1  22      491.22      470.06     13.17 o 
   1   1  22      279.35      291.40     11.47 o 
   2   1  22        6.04        9.01      7.07 o 
   3   1  22      114.66       99.11     10.35 o 
   4   1  22      100.38       89.96     10.15 o 
   5   1  22       86.17       95.00     10.56 o 
   6   1  22        1.15        4.73      8.19 o 
   7   1  22        2.95       10.73     11.14 o 
  -8   2  22       22.65        8.87      8.56 o 
  -7   2  22       36.88       34.54      8.92 o 
  -6   2  22        5.57        4.16      5.46 o 
  -5   2  22       18.54       21.99      5.99 o 
  -4   2  22      308.81      310.14     12.33 o 
  -3   2  22        4.68        8.66      5.50 o 
  -2   2  22       76.58       68.31      7.40 o 
  -1   2  22       45.74       47.37      6.33 o 
   0   2  22        0.01       -3.32      3.36 o 
   1   2  22      724.98      713.60     17.44 o 
   2   2  22      536.02      567.98     15.90 o 
   3   2  22       86.58       88.93      8.45 o 
   4   2  22       82.28       61.48      8.58 o 
   5   2  22       13.44       12.80      7.75 o 
   6   2  22        4.44       14.28      7.85 o 
   7   2  22        7.81       20.76     11.64 o 
  -8   3  22       10.37       11.65     11.11 o 
  -7   3  22        9.74       13.75      8.31 o 
  -6   3  22        8.41       14.36      6.31 o 
  -5   3  22       17.09       10.60      5.39 o 
  -4   3  22       19.61       10.47      6.40 o 
  -3   3  22        4.93        6.51      4.39 o 
  -2   3  22        0.54        4.03      3.73 o 
  -1   3  22       52.56       61.51      7.75 o 
   0   3  22        1.96        6.40      4.39 o 
   1   3  22       98.76       88.92      9.27 o 
   2   3  22        7.06        6.80      5.01 o 
   3   3  22        9.78        7.83      4.97 o 
   4   3  22        2.38        1.17      4.54 o 
   5   3  22       10.12       14.66      6.22 o 
   6   3  22       16.29       18.64      8.23 o 
   7   3  22        2.28        4.79     10.35 o 
  -7   4  22        4.51        8.95      6.87 o 
  -6   4  22       25.69       28.58     11.33 o 
  -5   4  22        5.84        8.04      8.41 o 
  -4   4  22       60.34       42.26      9.00 o 
  -3   4  22      112.82      104.87     10.16 o 
  -2   4  22        6.11        9.35      4.93 o 
  -1   4  22       21.35       30.90      7.64 o 
   0   4  22       14.13        1.90      4.33 o 
   1   4  22       61.33       58.24      9.42 o 
   2   4  22        0.22        8.40      5.49 o 
   3   4  22        5.27        3.19      5.53 o 
   4   4  22      207.45      165.54     30.55 o 
   5   4  22        7.37        9.92      7.75 o 
   6   4  22       43.34       53.33     10.88 o 
  -6   5  22       69.77       51.00     16.49 o 
  -5   5  22       33.86       31.10      8.69 o 
  -4   5  22        5.36       19.34      7.87 o 
  -3   5  22       26.42       25.50      8.31 o 
  -2   5  22      139.66      149.40     14.68 o 
  -1   5  22      591.10      541.72     20.12 o 
   0   5  22      135.25      109.40     11.20 o 
   1   5  22        0.02        1.61      5.28 o 
   2   5  22        1.37        2.01      6.98 o 
   3   5  22       67.36       67.59     10.04 o 
   4   5  22        3.54        2.07      8.63 o 
   5   5  22        0.30        6.80      8.02 o 
   6   5  22        3.75        3.19      8.09 o 
  -5   6  22        5.91       10.40      7.71 o 
  -4   6  22       14.23       16.23     12.81 o 
  -3   6  22       20.97       26.80      9.91 o 
  -2   6  22       71.65       84.53     10.45 o 
  -1   6  22      123.98      124.41     12.51 o 
   0   6  22       19.07       22.59      7.08 o 
   1   6  22        2.88        6.36      6.38 o 
   2   6  22        3.66        7.49      7.22 o 
   3   6  22        0.05      -11.05      7.75 o 
   4   6  22        0.69       -0.26      8.17 o 
  -4   7  22        2.30        2.57      7.24 o 
  -3   7  22       31.68       38.47      9.91 o 
  -2   7  22       36.33       38.14      9.90 o 
  -1   7  22        0.01       14.78      7.10 o 
   0   7  22        0.00        5.02      6.67 o 
   1   7  22        7.37        6.55      7.00 o 
   2   7  22        0.83        6.14      8.72 o 
   3   7  22        1.35       -1.79      9.62 o 
  -8   1  23        3.49        2.68      9.38 o 
  -7   1  23        8.29       11.98      9.33 o 
  -6   1  23        2.97       -5.99      6.10 o 
  -5   1  23        0.01        7.99      4.91 o 
  -4   1  23        5.97        5.89      3.54 o 
  -3   1  23       13.39        5.90      3.88 o 
  -2   1  23      101.79      101.94      6.48 o 
  -1   1  23       31.70       35.83      4.92 o 
   0   1  23      181.49      197.47     11.78 o 
   1   1  23      574.34      577.27     15.54 o 
   2   1  23      138.30      141.34     11.54 o 
   3   1  23       13.80        9.55      5.71 o 
   4   1  23        0.58        7.74      5.60 o 
   5   1  23      109.75      140.37     19.57 o 
   6   1  23        5.30       16.67     11.76 o 
   7   1  23       20.31       48.44     14.00 o 
  -8   2  23        1.41        1.20      8.27 o 
  -7   2  23       11.83       25.16      8.54 o 
  -6   2  23       25.79       22.62      6.51 o 
  -5   2  23       25.58       17.25      5.58 o 
  -4   2  23        1.16        2.89      3.56 o 
  -3   2  23      370.60      354.56     14.37 o 
  -2   2  23       13.75       14.23      4.90 o 
  -1   2  23        0.88        3.53      4.27 o 
   0   2  23      131.28      143.72     10.60 o 
   1   2  23        0.01        7.14      3.90 o 
   2   2  23       56.16       71.53      7.60 o 
   3   2  23      162.13      129.64     11.32 o 
   4   2  23        0.02        3.52      5.36 o 
   5   2  23       29.10       35.16     13.76 o 
   6   2  23        2.90        6.94      7.43 o 
   7   2  23       19.35       53.91     13.85 o 
  -8   3  23        0.65       -5.76      7.69 o 
  -7   3  23        1.49        7.23      8.87 o 
  -6   3  23       15.03       19.41      6.48 o 
  -5   3  23       62.31       70.76     11.29 o 
  -4   3  23       53.67       54.55      9.09 o 
  -3   3  23       70.26       77.95      8.82 o 
  -2   3  23        1.91        2.20      6.36 o 
  -1   3  23        6.14        8.48      4.67 o 
   0   3  23        1.55        4.18      6.24 o 
   1   3  23       43.34       36.76      6.83 o 
   2   3  23      393.87      428.33     22.60 o 
   3   3  23      203.00      191.59     18.13 o 
   4   3  23       25.54       23.86      5.60 o 
   5   3  23        7.14        0.28      6.68 o 
   6   3  23        0.23        4.97      9.88 o 
   7   3  23        2.65        6.99      7.04 o 
  -7   4  23        0.95        7.91      8.73 o 
  -6   4  23       10.44       14.39      8.73 o 
  -5   4  23       28.74       23.07      7.92 o 
  -4   4  23        4.22        7.02      6.77 o 
  -3   4  23       11.83       15.61      5.19 o 
  -2   4  23        1.01        5.16      4.86 o 
  -1   4  23       11.61       12.63      5.22 o 
   0   4  23       62.61       76.02      9.21 o 
   1   4  23       28.41       20.24      6.25 o 
   2   4  23       13.27       19.45      6.37 o 
   3   4  23       26.62       21.49      7.82 o 
   4   4  23        7.95       -2.81      6.23 o 
   5   4  23       23.23       21.55      9.40 o 
   6   4  23       54.95       61.98     22.64 o 
  -6   5  23       14.91       17.96      7.59 o 
  -5   5  23       21.37       19.98      8.41 o 
  -4   5  23       25.29       17.73      7.95 o 
  -3   5  23        0.28       -5.22      7.27 o 
  -2   5  23       50.82       64.83      8.97 o 
  -1   5  23      237.00      244.07     15.85 o 
   0   5  23      122.59      115.01     11.38 o 
   1   5  23       14.21       14.71      6.46 o 
   2   5  23        1.96        1.74      5.83 o 
   3   5  23       11.89       13.70      8.70 o 
   4   5  23        2.91       -2.30      8.23 o 
   5   5  23       15.74       24.32     12.91 o 
  -5   6  23        0.05       14.82      7.99 o 
  -4   6  23        2.54       -0.52      9.17 o 
  -3   6  23       36.73       25.99      8.15 o 
  -2   6  23       98.04       99.27     11.42 o 
  -1   6  23      106.63      102.59     11.40 o 
   0   6  23       20.16       21.46      8.95 o 
   1   6  23       26.32       24.21      7.81 o 
   2   6  23       38.80       34.01      8.59 o 
   3   6  23        0.02       -2.29      8.85 o 
   4   6  23        8.40        7.05      8.86 o 
  -3   7  23       28.28       41.21      9.40 o 
  -2   7  23        0.92       10.62      7.62 o 
  -1   7  23        1.13       -1.27      6.43 o 
   0   7  23        2.11       13.07      7.14 o 
   1   7  23        1.19       -4.37      6.85 o 
   2   7  23        8.70        8.73      7.84 o 
  -8   0  24        1.03       25.22     15.65 o 
  -7   0  24       46.55       29.47     15.40 o 
  -6   0  24       84.09       98.23     20.15 o 
  -5   0  24      101.49      103.93     13.58 o 
  -4   0  24      107.72      131.28     11.45 o 
  -3   0  24      304.62      285.06     15.42 o 
  -2   0  24      593.80      555.99     18.10 o 
  -1   0  24       43.33       50.36      6.92 o 
   0   0  24      127.12      150.20     34.46 o 
   1   0  24      261.57      243.46     19.56 o 
   2   0  24       64.75       61.89     12.39 o 
   3   0  24        4.60       -0.42      7.50 o 
   4   0  24       43.04       57.42     15.19 o 
   5   0  24       53.60       71.78     13.69 o 
   6   0  24        0.17       20.81     20.06 o 
   7   0  24       22.99       44.87     19.15 o 
  -8   1  24        1.10      -11.84      9.19 o 
  -7   1  24        0.44       -1.17     19.81 o 
  -6   1  24       23.34       15.78      7.41 o 
  -5   1  24        0.76        3.75      4.97 o 
  -4   1  24       94.02       92.01      7.84 o 
  -3   1  24      351.58      350.57     11.79 o 
  -2   1  24       11.49       10.43      4.27 o 
  -1   1  24      340.96      344.01     12.99 o 
   0   1  24      761.05      721.56     17.35 o 
   1   1  24      351.32      354.30     14.88 o 
   2   1  24       44.40       60.32      8.66 o 
   3   1  24       69.38       68.51      9.59 o 
   4   1  24       44.94       40.65     10.31 o 
   5   1  24       25.03       22.92      7.43 o 
   6   1  24        4.44        5.61      7.91 o 
   7   1  24       19.80       67.58     15.62 o 
  -8   2  24        1.34        4.25      7.94 o 
  -7   2  24        2.25        8.97      8.27 o 
  -6   2  24        6.61        3.03      5.42 o 
  -5   2  24        0.62        4.59      5.33 o 
  -4   2  24      125.51      116.04      8.66 o 
  -3   2  24        9.56       11.92      4.56 o 
  -2   2  24       37.92       37.31      6.31 o 
  -1   2  24      200.83      199.26     12.29 o 
   0   2  24      321.77      309.85     14.94 o 
   1   2  24      475.41      508.44     22.22 o 
   2   2  24      100.18       95.87      8.72 o 
   3   2  24       96.01       78.94      9.48 o 
   4   2  24       42.45       48.72      9.67 o 
   5   2  24        7.16       16.48      7.08 o 
   6   2  24        0.01        0.92      6.76 o 
   7   2  24       12.44       31.16     20.98 o 
  -7   3  24        6.70        5.96     11.16 o 
  -6   3  24        2.93        2.89      6.11 o 
  -5   3  24        1.11        3.79      5.77 o 
  -4   3  24        7.39        6.25      6.17 o 
  -3   3  24        0.33        4.99      4.94 o 
  -2   3  24       21.88       22.78      5.47 o 
  -1   3  24       66.63       68.36      8.53 o 
   0   3  24       45.41       49.16      7.51 o 
   1   3  24      250.07      251.93     14.78 o 
   2   3  24      371.50      379.99     18.26 o 
   3   3  24       28.74       30.05      7.15 o 
   4   3  24       23.76       18.04      6.27 o 
   5   3  24        1.11        6.66      7.22 o 
   6   3  24       24.59       39.36     10.35 o 
  -7   4  24       11.03       12.02      7.83 o 
  -6   4  24        5.83        5.70      9.19 o 
  -5   4  24       34.33       22.22      8.55 o 
  -4   4  24        3.25       -2.51      5.94 o 
  -3   4  24       47.28       43.00      7.19 o 
  -2   4  24      124.95      138.25     12.95 o 
  -1   4  24      267.12      267.98     15.69 o 
   0   4  24        9.90       11.10      5.51 o 
   1   4  24        9.33       18.28      6.06 o 
   2   4  24        4.17        9.67      5.86 o 
   3   4  24       98.20      100.40     13.99 o 
   4   4  24       41.62       37.53     11.57 o 
   5   4  24       20.48       38.87     10.20 o 
   6   4  24        8.04        5.54     13.11 o 
  -6   5  24        0.83       -3.75      6.39 o 
  -5   5  24       54.21       47.65     10.78 o 
  -4   5  24       97.38       93.22     15.39 o 
  -3   5  24       17.96       17.82      7.46 o 
  -2   5  24       34.16       37.04      7.47 o 
  -1   5  24      192.21      192.38     14.64 o 
   0   5  24      139.22      120.26     12.19 o 
   1   5  24       76.09       61.84      9.68 o 
   2   5  24       42.04       56.52      9.68 o 
   3   5  24       37.99       38.80     12.29 o 
   4   5  24        7.26       15.16      9.05 o 
   5   5  24        0.62       -0.60      7.60 o 
  -5   6  24        3.96       19.29      8.14 o 
  -4   6  24        4.43       11.05      8.05 o 
  -3   6  24        8.53       20.04      9.32 o 
  -2   6  24        3.35       -3.61     10.79 o 
  -1   6  24        1.90        5.58      6.35 o 
   0   6  24       29.52       27.82      8.30 o 
   1   6  24        6.46        9.10      6.71 o 
   2   6  24        3.58        0.44      7.19 o 
   3   6  24        6.51        3.97      9.47 o 
   4   6  24        7.22        9.44      8.75 o 
  -3   7  24        2.09       10.79      7.14 o 
  -2   7  24        1.12        6.07     10.67 o 
  -1   7  24        0.60        9.58      6.88 o 
   0   7  24       23.80       25.21     10.01 o 
   1   7  24       16.68       17.98      9.23 o 
   2   7  24       53.55       66.29     12.84 o 
  -8   1  25        1.25       18.34     10.63 o 
  -7   1  25       14.46       10.25      9.98 o 
  -6   1  25       85.55       69.91     12.82 o 
  -5   1  25        0.57        6.82      5.40 o 
  -4   1  25        8.52       12.94      4.57 o 
  -3   1  25      293.66      279.08     15.40 o 
  -2   1  25       91.59       82.33      8.53 o 
  -1   1  25       46.46       47.23      5.52 o 
   0   1  25      347.50      378.14     20.08 o 
   1   1  25       33.42       34.44      7.06 o 
   2   1  25      173.92      206.20     13.86 o 
   3   1  25      533.12      434.40     18.72 o 
   4   1  25      116.99      131.59     14.91 o 
   5   1  25       14.61       20.83      7.01 o 
   6   1  25        1.58        6.56      8.25 o 
   7   1  25       15.64       34.61     13.13 o 
  -8   2  25        0.06       19.37     10.89 o 
  -7   2  25        1.46        6.20      8.27 o 
  -6   2  25       67.17       67.21      9.23 o 
  -5   2  25        0.48        9.50      5.51 o 
  -4   2  25       95.94       95.70      9.42 o 
  -3   2  25        1.96        1.53      3.61 o 
  -2   2  25      272.57      265.18     14.13 o 
  -1   2  25       23.59       23.67      5.52 o 
   0   2  25        7.87        1.36      5.86 o 
   1   2  25     1898.01     1789.78     37.09 o 
   2   2  25       90.54       96.14     10.27 o 
   3   2  25      138.58      112.30     11.04 o 
   4   2  25       41.14       26.60      7.33 o 
   5   2  25        2.43        3.87      7.39 o 
   6   2  25        3.11       -0.58      7.61 o 
   7   2  25        0.23       16.57     14.40 o 
  -7   3  25        3.77        8.99      9.16 o 
  -6   3  25        0.50       13.52      7.28 o 
  -5   3  25       11.87       14.14      7.16 o 
  -4   3  25       34.53       32.71      8.14 o 
  -3   3  25       21.48       23.13      5.77 o 
  -2   3  25        1.42        4.78      5.39 o 
  -1   3  25       66.25       61.85      8.28 o 
   0   3  25      136.52      139.24     11.77 o 
   1   3  25       22.76       24.59      6.95 o 
   2   3  25      117.69      124.87     17.03 o 
   3   3  25      125.35      119.29     13.56 o 
   4   3  25        8.95        1.38      6.47 o 
   5   3  25        3.86       -1.30      6.43 o 
   6   3  25        0.06        3.00      8.56 o 
  -7   4  25        0.75        1.98      6.79 o 
  -6   4  25        0.00        8.31      7.38 o 
  -5   4  25        1.59       10.90      7.01 o 
  -4   4  25        4.27       -2.55      6.21 o 
  -3   4  25        1.63        1.88      4.50 o 
  -2   4  25      138.95      139.84     14.37 o 
  -1   4  25      228.60      207.21     18.05 o 
   0   4  25        7.13       11.93      5.38 o 
   1   4  25       38.88       50.31      8.56 o 
   2   4  25       36.94       45.14      9.06 o 
   3   4  25        0.24        1.07      5.68 o 
   4   4  25        4.73       -8.39      8.89 o 
   5   4  25        3.32       19.78     33.51 o 
   6   4  25        4.25       13.42     12.31 o 
  -6   5  25        1.93        1.26      6.76 o 
  -5   5  25        2.86        9.70      7.78 o 
  -4   5  25        2.31        1.07      8.98 o 
  -3   5  25       43.05       61.47     14.49 o 
  -2   5  25       57.54       71.53      9.85 o 
  -1   5  25      168.47      209.22     15.54 o 
   0   5  25       77.25       80.94     10.42 o 
   1   5  25        0.01       -0.01      5.68 o 
   2   5  25        8.81        2.54      6.53 o 
   3   5  25        2.33        2.28      8.67 o 
   4   5  25       80.37       63.20     16.12 o 
   5   5  25      221.77      269.00     27.56 o 
  -4   6  25        0.42        9.36      9.28 o 
  -3   6  25       33.91       29.01      9.26 o 
  -2   6  25       55.81       45.14     12.41 o 
  -1   6  25        2.01       -2.30      9.04 o 
   0   6  25        1.06        4.18      6.65 o 
   1   6  25        0.82        4.45      6.64 o 
   2   6  25        2.38       11.82      7.73 o 
   3   6  25        0.21       12.06      9.40 o 
  -2   7  25       13.53       16.66      8.71 o 
  -1   7  25        0.17       12.83      6.69 o 
   0   7  25        0.96        2.48      6.71 o 
   1   7  25       93.78      102.80     12.51 o 
  -8   0  26        0.15        5.66     13.15 o 
  -7   0  26       12.34        8.32     13.74 o 
  -6   0  26       41.50       37.63     16.40 o 
  -5   0  26       71.31       74.44     11.95 o 
  -4   0  26       85.66      101.30     13.31 o 
  -3   0  26        6.12        9.86      4.48 o 
  -2   0  26       30.32       32.87      8.45 o 
  -1   0  26      125.39      135.06     23.14 o 
   0   0  26      548.87      526.33     35.96 o 
   1   0  26       15.87        8.44      8.21 o 
   2   0  26      122.22      127.62     17.02 o 
   3   0  26       70.06       71.16     20.64 o 
   4   0  26        9.74       13.47     17.90 o 
   5   0  26        3.14        7.88      8.94 o 
   6   0  26        1.59       -9.66     18.81 o 
   7   0  26       17.91       60.60     19.40 o 
  -8   1  26        3.50       16.75     10.23 o 
  -7   1  26        5.66       12.74     10.36 o 
  -6   1  26       41.41       35.11     10.30 o 
  -5   1  26       97.36      105.47      9.98 o 
  -4   1  26       95.05       84.65      8.72 o 
  -3   1  26        4.54        5.12      3.96 o 
  -2   1  26      155.05      161.40     11.23 o 
  -1   1  26       40.91       36.22      6.54 o 
   0   1  26        1.41        9.50      4.73 o 
   1   1  26      602.89      583.01     31.67 o 
   2   1  26       98.68      101.81     12.46 o 
   3   1  26       52.09       71.36      9.87 o 
   4   1  26        4.99        5.29      6.00 o 
   5   1  26        7.70       12.15      6.88 o 
   6   1  26       11.26        7.08     16.70 o 
  -7   2  26        9.22        6.94      8.04 o 
  -6   2  26       87.00       83.39      9.95 o 
  -5   2  26       27.77       27.90      8.19 o 
  -4   2  26      109.75      102.44      9.76 o 
  -3   2  26        5.01        4.81      3.87 o 
  -2   2  26       53.90       45.55      7.01 o 
  -1   2  26       48.45       63.31      7.92 o 
   0   2  26      127.21      152.42     13.29 o 
   1   2  26      350.13      365.01     20.77 o 
   2   2  26       51.63       49.78      8.28 o 
   3   2  26       45.59       46.48      7.75 o 
   4   2  26       51.60       48.02      8.51 o 
   5   2  26        1.72        8.07      7.14 o 
   6   2  26       10.38       12.64      7.90 o 
  -7   3  26        6.68        7.55     10.75 o 
  -6   3  26        2.34        9.38      7.39 o 
  -5   3  26        5.36       12.59      7.02 o 
  -4   3  26       17.82       14.51      6.73 o 
  -3   3  26        0.03       -0.56      4.30 o 
  -2   3  26        6.82        8.02      5.40 o 
  -1   3  26       17.23        8.07      5.12 o 
   0   3  26      137.57      120.60     11.19 o 
   1   3  26       20.55       21.41      6.33 o 
   2   3  26        8.60       11.94      6.26 o 
   3   3  26       47.40       53.57     13.21 o 
   4   3  26       47.88       50.19     10.01 o 
   5   3  26        0.35       -3.90     11.95 o 
   6   3  26        0.03        2.01     11.60 o 
  -6   4  26       24.45        8.53      9.41 o 
  -5   4  26       30.74       23.90      8.49 o 
  -4   4  26       20.66       19.02      7.59 o 
  -3   4  26       16.20       37.18      6.64 o 
  -2   4  26       15.54       17.58      6.12 o 
  -1   4  26       85.01       93.73     10.38 o 
   0   4  26       27.79       33.98      7.49 o 
   1   4  26      128.93      121.99     11.97 o 
   2   4  26      241.60      247.87     16.61 o 
   3   4  26        0.51        7.99      6.53 o 
   4   4  26       33.40       30.60     11.29 o 
   5   4  26       31.37       24.11     15.03 o 
  -5   5  26        0.11       14.74      8.19 o 
  -4   5  26       33.50       23.65     11.89 o 
  -3   5  26      180.48      165.50     16.55 o 
  -2   5  26       62.95       53.20      8.88 o 
  -1   5  26      179.42      191.36     14.97 o 
   0   5  26       50.89       52.07      8.71 o 
   1   5  26        3.62        7.85      8.74 o 
   2   5  26       17.51       20.52      7.40 o 
   3   5  26        0.15        4.32      8.04 o 
   4   5  26       33.85       35.73     10.90 o 
  -4   6  26        2.22       20.69      7.20 o 
  -3   6  26        8.24       16.80      8.36 o 
  -2   6  26        4.40       -3.39      6.93 o 
  -1   6  26        2.87        6.89      6.37 o 
   0   6  26        0.76        6.52      6.83 o 
   1   6  26        0.00        6.50      7.40 o 
   2   6  26        4.28       10.12      7.51 o 
   3   6  26       28.72       21.98      9.48 o 
  -1   7  26        7.84       20.85      9.02 o 
   0   7  26        5.58       14.71      7.46 o 
  -7   1  27        4.48        3.41      9.62 o 
  -6   1  27       18.26       15.03     13.03 o 
  -5   1  27       23.83       16.29      6.86 o 
  -4   1  27       88.72       85.97     15.16 o 
  -3   1  27        5.96       12.17      6.06 o 
  -2   1  27      284.43      312.74     14.99 o 
  -1   1  27      815.05      741.22     53.05 o 
   0   1  27      343.20      335.31     18.22 o 
   1   1  27        0.14       13.72      5.99 o 
   2   1  27      186.13      163.72     18.06 o 
   3   1  27        1.44        7.60      6.46 o 
   4   1  27       93.36       95.30     13.37 o 
   5   1  27       13.24       18.74      7.99 o 
   6   1  27       14.19       12.65      8.93 o 
  -7   2  27        0.97       -9.57     15.40 o 
  -6   2  27        0.20       14.76      7.63 o 
  -5   2  27      110.93      113.90     13.92 o 
  -4   2  27        5.82        7.54      5.77 o 
  -3   2  27      107.99      127.73     10.81 o 
  -2   2  27       36.70       36.46      6.53 o 
  -1   2  27       78.41       83.55      9.26 o 
   0   2  27       25.29       24.22     12.83 o 
   1   2  27        0.28       10.35      6.57 o 
   2   2  27        6.51        1.50      6.47 o 
   3   2  27        0.17       -8.23      6.72 o 
   4   2  27        6.22       21.00      6.66 o 
   5   2  27       27.10       28.83      9.92 o 
   6   2  27        0.49       21.39      9.71 o 
  -7   3  27       15.40       10.46     12.90 o 
  -6   3  27        1.45        4.12      7.09 o 
  -5   3  27        0.15        7.33      7.11 o 
  -4   3  27        0.57        5.98      7.60 o 
  -3   3  27        5.37        8.55      5.03 o 
  -2   3  27        0.21        2.11      4.20 o 
  -1   3  27       54.18       52.16      8.02 o 
   0   3  27      482.63      439.52     17.65 o 
   1   3  27      315.14      325.76     20.53 o 
   2   3  27        1.11        9.48      6.79 o 
   3   3  27       44.65       44.34     10.01 o 
   4   3  27        1.36        4.41      7.33 o 
   5   3  27        0.88       -2.17      7.67 o 
   6   3  27        4.61       10.34     10.49 o 
  -6   4  27        0.18       -9.47      7.15 o 
  -5   4  27        0.45        5.06      7.50 o 
  -4   4  27        0.95       -1.56      7.85 o 
  -3   4  27        7.88        5.62      4.93 o 
  -2   4  27        9.71       12.97      5.81 o 
  -1   4  27      227.37      250.08     16.07 o 
   0   4  27        6.05        7.95      5.62 o 
   1   4  27        7.67        8.34      6.04 o 
   2   4  27       35.23       43.19      9.20 o 
   3   4  27       70.40       79.38     14.68 o 
   4   4  27       11.81       21.31     11.65 o 
   5   4  27       17.35        6.83      9.98 o 
  -5   5  27        8.18       13.53      7.16 o 
  -4   5  27        0.05        7.40      7.69 o 
  -3   5  27       13.43       10.25      8.01 o 
  -2   5  27       22.30       19.57      6.99 o 
  -1   5  27        0.04        4.34      5.76 o 
   0   5  27       34.22       28.82      7.87 o 
   1   5  27        7.07       14.16      7.95 o 
   2   5  27       12.12       12.20     10.39 o 
   3   5  27        3.61       11.48     10.39 o 
   4   5  27        0.10        1.85      8.58 o 
  -3   6  27      123.27      136.18     16.17 o 
  -2   6  27        0.02       22.19      9.29 o 
  -1   6  27        7.36        6.89      6.83 o 
   0   6  27        6.05       11.14      7.60 o 
   1   6  27        0.79       -2.22      7.10 o 
   2   6  27       29.47       46.74     10.28 o 
  -7   0  28        1.25       19.73     17.15 o 
  -6   0  28        1.23        7.08     12.40 o 
  -5   0  28        2.68       23.30      8.38 o 
  -4   0  28        1.95        6.88      6.65 o 
  -3   0  28        9.07       22.48     10.99 o 
  -2   0  28      137.05      131.56     30.18 o 
  -1   0  28      215.03      236.87     19.35 o 
   0   0  28       17.86       35.11      9.64 o 
   1   0  28        4.78        8.34     13.99 o 
   2   0  28      208.59      202.47     40.79 o 
   3   0  28       47.65       37.28     18.31 o 
   4   0  28       38.78       51.76     13.99 o 
   5   0  28       23.58       25.05     31.26 o 
   6   0  28       10.83        9.16     15.65 o 
  -7   1  28        0.62       21.69     11.24 o 
  -6   1  28        1.96       18.21      9.92 o 
  -5   1  28       45.01       46.89     11.29 o 
  -4   1  28        8.16       14.16      5.07 o 
  -3   1  28        3.72        3.88      4.57 o 
  -2   1  28        2.91        3.72      4.19 o 
  -1   1  28      208.22      209.33     15.63 o 
   0   1  28        2.47        4.66      6.73 o 
   1   1  28       17.64        8.00     11.06 o 
   2   1  28       40.12       40.18      8.11 o 
   3   1  28        3.15       -3.23      5.82 o 
   4   1  28        3.56        1.36      5.97 o 
   5   1  28       12.40       20.14      8.35 o 
   6   1  28        9.81       22.15     10.12 o 
  -7   2  28        0.56        5.99     14.98 o 
  -6   2  28        5.02        9.35      7.40 o 
  -5   2  28       10.39       12.45     10.04 o 
  -4   2  28        8.95       17.00      5.55 o 
  -3   2  28       31.74       34.82      6.76 o 
  -2   2  28       52.93       56.10      7.90 o 
  -1   2  28       59.71       80.76     10.60 o 
   0   2  28       36.36       37.99      8.49 o 
   1   2  28        6.58        5.33      6.17 o 
   2   2  28       37.07       36.20      8.86 o 
   3   2  28        0.15       -3.05      8.09 o 
   4   2  28        1.24        3.50      5.85 o 
   5   2  28        1.92       17.22      8.34 o 
   6   2  28        0.39        7.70      7.75 o 
  -6   3  28        0.00       20.06      9.65 o 
  -5   3  28        0.00        2.94      6.56 o 
  -4   3  28        4.35       12.70      6.62 o 
  -3   3  28        0.01        3.49      5.61 o 
  -2   3  28       24.81       17.63      6.78 o 
  -1   3  28        0.03       -1.25      4.58 o 
   0   3  28      116.99      105.60     10.78 o 
   1   3  28       42.06       44.61      8.31 o 
   2   3  28      119.24      127.01     15.61 o 
   3   3  28       19.10       27.75      8.78 o 
   4   3  28        6.59       11.38      8.00 o 
   5   3  28        6.78       -0.24     14.15 o 
  -6   4  28        3.98       -1.79      6.22 o 
  -5   4  28        1.21        6.97      7.34 o 
  -4   4  28       17.44       25.37      8.11 o 
  -3   4  28        3.71        6.22      5.18 o 
  -2   4  28       24.30       25.19      6.83 o 
  -1   4  28       12.30        5.66      5.62 o 
   0   4  28        2.87        5.61      5.57 o 
   1   4  28       40.52       34.25      8.25 o 
   2   4  28        0.71       -2.06      6.96 o 
   3   4  28       37.18       41.79     12.85 o 
   4   4  28        7.19        8.88      9.82 o 
   5   4  28       22.21       23.98     36.05 o 
  -5   5  28       13.05       14.14      7.64 o 
  -4   5  28        6.19       16.63     15.11 o 
  -3   5  28       95.91       85.27     27.43 o 
  -2   5  28        0.17        4.33      6.10 o 
  -1   5  28        3.53       11.96      6.62 o 
   0   5  28       12.89       10.70      7.80 o 
   1   5  28        3.00       11.39      6.70 o 
   2   5  28        0.45        4.30      6.65 o 
   3   5  28        0.27        8.76      8.95 o 
  -3   6  28       48.91       56.97     17.98 o 
  -2   6  28       37.21       32.92     10.84 o 
  -1   6  28        0.98       11.91      6.83 o 
   0   6  28        2.85        0.51      7.88 o 
   1   6  28        3.49        2.24      7.14 o 
   2   6  28        4.19        6.24      8.12 o 
  -7   1  29        0.48       21.91     10.97 o 
  -6   1  29        0.04        4.78      9.40 o 
  -5   1  29       12.60       20.92      8.47 o 
  -4   1  29        6.84        5.87      5.71 o 
  -3   1  29       44.90       33.42      6.30 o 
  -2   1  29        2.30        3.02      4.88 o 
  -1   1  29       94.44       88.69     14.75 o 
   0   1  29        5.58        8.85      6.41 o 
   1   1  29       68.24       63.02      9.33 o 
   2   1  29       89.74       95.23     11.51 o 
   3   1  29       29.05       30.24      8.47 o 
   4   1  29        0.15        7.62      7.23 o 
   5   1  29       59.58       79.82     23.02 o 
   6   1  29        2.59       26.55     10.68 o 
  -6   2  29       12.72       13.57      7.72 o 
  -5   2  29        3.64       -2.62      6.32 o 
  -4   2  29       12.84       24.79      5.79 o 
  -3   2  29        3.20        9.08      7.87 o 
  -2   2  29       10.82       23.29      6.05 o 
  -1   2  29      487.07      471.29     17.74 o 
   0   2  29       25.70       11.86      6.40 o 
   1   2  29       54.51       56.82     10.53 o 
   2   2  29       13.48        8.02      7.44 o 
   3   2  29       39.00       33.39      9.50 o 
   4   2  29        1.56       -0.08      8.85 o 
   5   2  29        0.14       11.62      8.12 o 
  -6   3  29        0.56        3.08     10.91 o 
  -5   3  29       35.81       32.62     11.04 o 
  -4   3  29        1.48        8.39      6.38 o 
  -3   3  29       20.07       28.52      6.69 o 
  -2   3  29        7.15        8.60      5.10 o 
  -1   3  29        1.24        2.37      5.12 o 
   0   3  29        0.98       -2.38      5.63 o 
   1   3  29       13.85       15.18     10.92 o 
   2   3  29        0.01        1.76      7.35 o 
   3   3  29       18.04       22.94     10.55 o 
   4   3  29        0.73        1.89      7.20 o 
   5   3  29       16.89        3.12      9.30 o 
  -5   4  29        6.24        3.98     11.54 o 
  -4   4  29       11.10       18.73     14.34 o 
  -3   4  29       35.86       25.80      6.76 o 
  -2   4  29        0.03       -1.02      4.67 o 
  -1   4  29        2.66        7.32      5.94 o 
   0   4  29        0.02        2.54      5.70 o 
   1   4  29        3.19       -4.22      8.60 o 
   2   4  29        4.39       -2.24      7.53 o 
   3   4  29        0.35        5.09     13.68 o 
   4   4  29        6.49        5.27     12.69 o 
  -4   5  29       37.20       15.29     18.86 o 
  -3   5  29       96.26      129.74     15.64 o 
  -2   5  29       32.55       36.89      8.01 o 
  -1   5  29       15.07       18.72      8.94 o 
   0   5  29        0.79        1.05      6.44 o 
   1   5  29       22.00       36.38      8.81 o 
   2   5  29       56.61       67.90     13.78 o 
   3   5  29      105.73      134.58     20.26 o 
  -2   6  29       45.06       45.68     10.64 o 
  -1   6  29        3.62       15.73      7.78 o 
   0   6  29       15.64       20.97      8.08 o 
   1   6  29        0.13       -8.11      8.96 o 
  -7   0  30        2.73        5.74     14.40 o 
  -6   0  30        0.24       12.82     13.57 o 
  -5   0  30       20.05       16.76     14.94 o 
  -4   0  30       29.23       34.55     11.15 o 
  -3   0  30      211.79      230.75     29.88 o 
  -2   0  30      198.38      198.87     29.30 o 
  -1   0  30      293.84      296.68     36.79 o 
   0   0  30      129.02      142.24     17.37 o 
   1   0  30       11.46       15.24     10.11 o 
   2   0  30        1.10        1.42      9.50 o 
   3   0  30        6.67       -1.74      9.82 o 
   4   0  30        0.02        5.51     10.78 o 
   5   0  30       26.27       23.48     25.35 o 
  -6   1  30        1.22       13.82     14.07 o 
  -5   1  30       32.37       49.24     22.27 o 
  -4   1  30        0.11        6.22      5.62 o 
  -3   1  30       18.35       14.87      9.47 o 
  -2   1  30       36.92       49.25      8.96 o 
  -1   1  30      245.96      254.09     17.69 o 
   0   1  30      145.48      162.00     15.25 o 
   1   1  30       39.28       40.27      9.30 o 
   2   1  30        0.01        3.36      6.30 o 
   3   1  30       47.37       47.38      9.55 o 
   4   1  30        6.99        9.61     10.14 o 
   5   1  30       28.85       49.67     12.00 o 
  -6   2  30       16.20       15.08      9.84 o 
  -5   2  30        2.75        9.24      6.60 o 
  -4   2  30       50.99       48.71      8.32 o 
  -3   2  30        9.32       11.59      5.17 o 
  -2   2  30       14.48       21.93      6.67 o 
  -1   2  30      184.87      178.68     15.71 o 
   0   2  30       16.86       12.95      6.85 o 
   1   2  30      106.92       86.31     20.58 o 
   2   2  30       57.64       50.43     10.48 o 
   3   2  30        4.67        7.01      6.89 o 
   4   2  30       21.21       25.59     11.37 o 
   5   2  30       27.53       34.41     10.20 o 
  -6   3  30       19.34       27.53      9.51 o 
  -5   3  30        5.40       13.52      9.53 o 
  -4   3  30        3.14        1.20      8.13 o 
  -3   3  30        4.34       -1.39      5.01 o 
  -2   3  30       16.07       13.90      5.69 o 
  -1   3  30       63.05       68.29      9.51 o 
   0   3  30       47.61       42.54      9.18 o 
   1   3  30       84.65       77.68     12.44 o 
   2   3  30        0.02        1.61      6.54 o 
   3   3  30        0.05        2.06      7.05 o 
   4   3  30        0.22        3.55      6.97 o 
  -5   4  30       21.10       27.10      8.47 o 
  -4   4  30       36.86       44.95      9.59 o 
  -3   4  30       28.05       37.21      9.49 o 
  -2   4  30        6.15        3.72      5.50 o 
  -1   4  30       23.03       23.84      6.69 o 
   0   4  30        9.20       11.00      9.56 o 
   1   4  30        0.02       -6.47      6.68 o 
   2   4  30        0.00       -4.08      7.30 o 
   3   4  30        3.23       13.46      9.90 o 
   4   4  30       34.72       26.96     10.39 o 
  -4   5  30       19.58       22.80      8.23 o 
  -3   5  30       99.15       68.11     12.34 o 
  -2   5  30       56.19       59.90     12.74 o 
  -1   5  30        6.03        2.49      5.95 o 
   0   5  30        0.72        9.28      7.06 o 
   1   5  30       48.00       82.45     12.29 o 
   2   5  30        0.55       -8.11      6.97 o 
  -6   1  31        1.27       15.73     15.23 o 
  -5   1  31        9.03        8.99      8.74 o 
  -4   1  31        7.81       12.20      8.04 o 
  -3   1  31       93.41       78.33      9.91 o 
  -2   1  31      208.42      218.24     16.84 o 
  -1   1  31       30.39       29.89      7.66 o 
   0   1  31      197.24      195.37     17.02 o 
   1   1  31       50.98       43.81      9.64 o 
   2   1  31        0.04        3.07      7.45 o 
   3   1  31       13.49       13.96      7.14 o 
   4   1  31        0.36        0.84      8.60 o 
   5   1  31        0.07       10.22      7.11 o 
  -6   2  31        5.84        9.38      8.80 o 
  -5   2  31       13.39       20.82      7.15 o 
  -4   2  31        3.27        4.30      4.93 o 
  -3   2  31       28.80       28.06      7.00 o 
  -2   2  31       20.72       33.15      7.91 o 
  -1   2  31      199.25      190.22     16.54 o 
   0   2  31       12.47       17.33      7.48 o 
   1   2  31      156.38      142.78     16.02 o 
   2   2  31        1.27        3.65      7.72 o 
   3   2  31        2.31       -3.51      7.04 o 
   4   2  31        4.58        7.35      8.02 o 
   5   2  31        6.42        5.17      8.86 o 
  -5   3  31        7.84       27.44      9.68 o 
  -4   3  31       15.20       24.93      7.94 o 
  -3   3  31        3.21        1.14      4.87 o 
  -2   3  31        9.35        4.89      5.56 o 
  -1   3  31       15.80       12.89     10.64 o 
   0   3  31        4.34       11.40     14.81 o 
   1   3  31        0.16        4.31      7.34 o 
   2   3  31        2.54       10.39      7.97 o 
   3   3  31       40.44       42.54     13.40 o 
   4   3  31       14.89        3.38     10.28 o 
  -4   4  31        7.45       13.42      7.53 o 
  -3   4  31       51.95       36.00      8.79 o 
  -2   4  31        0.12       -2.59      5.50 o 
  -1   4  31       36.88       57.13      9.15 o 
   0   4  31        0.19       -4.08      5.65 o 
   1   4  31       29.65       25.59     11.47 o 
   2   4  31        2.22        0.37      7.65 o 
   3   4  31       69.75       95.77     18.05 o 
  -3   5  31       32.90       36.85      9.54 o 
  -2   5  31       34.47       26.72      7.73 o 
  -1   5  31        1.54        6.43      6.90 o 
   0   5  31        2.55       10.28      7.86 o 
   1   5  31       18.07       33.21      8.57 o 
   2   5  31        3.72        8.04      8.85 o 
  -5   0  32        6.06       20.98     11.65 o 
  -4   0  32       27.60       32.47     12.74 o 
  -3   0  32       84.15      108.05     23.06 o 
  -2   0  32       46.24       60.19     17.90 o 
  -1   0  32       32.02       55.77     17.40 o 
   0   0  32        1.34       11.26     15.40 o 
   1   0  32       14.29       19.08     10.84 o 
   2   0  32        0.62       11.36      9.69 o 
   3   0  32       26.43       30.73     12.49 o 
   4   0  32       44.29       54.17     14.84 o 
   5   0  32       55.06       43.81     32.88 o 
  -6   1  32        7.33        8.82     13.40 o 
  -5   1  32        6.03       27.87      9.68 o 
  -4   1  32       19.09       14.51     21.35 o 
  -3   1  32       12.85       28.69      9.15 o 
  -2   1  32        0.61       -6.50      4.71 o 
  -1   1  32      179.68      201.69     17.10 o 
   0   1  32        3.83        7.26      6.66 o 
   1   1  32       15.90        4.71      6.75 o 
   2   1  32        3.50        3.81      7.72 o 
   3   1  32        1.79        2.12      7.15 o 
   4   1  32        7.40       16.58      7.52 o 
  -5   2  32        5.80       12.33      9.36 o 
  -4   2  32        0.50       -0.97      4.91 o 
  -3   2  32       20.66       31.63      7.90 o 
  -2   2  32       49.91       54.84      9.94 o 
  -1   2  32        7.07        4.28      6.03 o 
   0   2  32        3.13        1.70      6.35 o 
   1   2  32        0.83        2.63      6.81 o 
   2   2  32       35.13       37.99     10.46 o 
   3   2  32        0.18       -4.69      7.88 o 
   4   2  32        0.00        9.51      7.96 o 
  -5   3  32        9.73       18.78      8.03 o 
  -4   3  32        6.57       16.48      7.86 o 
  -3   3  32        5.97        8.92      8.83 o 
  -2   3  32        0.99        4.96      5.65 o 
  -1   3  32        4.77        5.18      7.88 o 
   0   3  32       31.76       28.50      8.60 o 
   1   3  32       16.95        8.52      7.41 o 
   2   3  32        0.85        5.22      7.63 o 
   3   3  32       12.08       13.61      8.98 o 
   4   3  32        0.92       -0.37      8.35 o 
  -4   4  32        9.43       22.31      8.44 o 
  -3   4  32        5.06        8.64      7.41 o 
  -2   4  32       10.46       14.66      6.52 o 
  -1   4  32       16.26       23.60      7.25 o 
   0   4  32       30.17       43.03      9.86 o 
   1   4  32        3.64        8.96     13.32 o 
   2   4  32        7.34        1.74      7.50 o 
   3   4  32       50.91       77.63     52.53 o 
  -2   5  32        0.42       -3.29      6.18 o 
  -1   5  32       13.63       23.14      7.74 o 
   0   5  32       15.37       36.89      9.06 o 
   1   5  32        1.19       -5.49      6.84 o 
  -5   1  33        3.07       12.15     11.32 o 
  -4   1  33       58.06       57.04     13.32 o 
  -3   1  33      220.66      219.07     22.25 o 
  -2   1  33       37.14       35.32      8.08 o 
  -1   1  33       26.05       31.68     12.04 o 
   0   1  33        0.66       -2.63      7.76 o 
   1   1  33        7.94       12.09      7.54 o 
   2   1  33       26.54       25.52      9.47 o 
   3   1  33       93.30      114.24     19.67 o 
   4   1  33        8.63       32.51     11.35 o 
  -5   2  33       23.60       24.01     11.90 o 
  -4   2  33        8.02       23.30      7.56 o 
  -3   2  33        8.72       10.55      6.62 o 
  -2   2  33       11.81       17.27      6.91 o 
  -1   2  33        3.97        9.06      6.67 o 
   0   2  33        0.18        2.64      6.44 o 
   1   2  33       18.77       25.28     11.12 o 
   2   2  33        2.23        5.30     10.67 o 
   3   2  33        0.13       -0.03      7.22 o 
   4   2  33       11.92       16.97     11.11 o 
  -4   3  33        0.19       13.23      7.64 o 
  -3   3  33        1.03        0.16      8.03 o 
  -2   3  33       51.51       58.30     10.44 o 
  -1   3  33       31.46       23.58      7.89 o 
   0   3  33        4.38       16.30      7.63 o 
   1   3  33        2.36        1.97      7.16 o 
   2   3  33        0.00        9.32      9.18 o 
   3   3  33        5.40       11.88      8.21 o 
  -3   4  33       67.28       57.90     12.67 o 
  -2   4  33       18.17       19.79      7.24 o 
  -1   4  33        1.70        0.69      6.21 o 
   0   4  33       20.25       13.28     10.19 o 
   1   4  33        7.74       16.48      9.40 o 
   2   4  33        0.60        3.59      7.93 o 
  -5   0  34        7.23       16.07     11.74 o 
  -4   0  34        3.89       -7.66      8.91 o 
  -3   0  34      172.64      192.71     30.63 o 
  -2   0  34       59.10       67.59     17.90 o 
  -1   0  34        1.13        9.32      9.74 o 
   0   0  34       21.58       33.46     15.23 o 
   1   0  34        6.20       16.65     13.49 o 
   2   0  34        6.88       -8.16     10.66 o 
   3   0  34       93.08      125.29     19.28 o 
   4   0  34       11.02        7.68     10.49 o 
  -5   1  34        0.13       -7.33     10.82 o 
  -4   1  34        0.60       12.53      7.88 o 
  -3   1  34       43.80       60.97     19.77 o 
  -2   1  34        4.67       11.79      7.88 o 
  -1   1  34        1.27        1.67      5.96 o 
   0   1  34        4.71       17.97      8.05 o 
   1   1  34       16.62       16.87     12.14 o 
   2   1  34        0.98       15.73      8.56 o 
   3   1  34        4.16       14.87      9.53 o 
   4   1  34        8.07       13.37      9.65 o 
  -5   2  34       14.31       24.19      9.86 o 
  -4   2  34       11.49        9.99     11.74 o 
  -3   2  34        7.85        5.28      6.21 o 
  -2   2  34        0.09       -0.64      6.27 o 
  -1   2  34       15.18       19.83      7.52 o 
   0   2  34        6.81        9.29      7.78 o 
   1   2  34        5.43        3.03      9.62 o 
   2   2  34       12.66        3.87      8.59 o 
   3   2  34        2.11       -6.53      7.17 o 
  -4   3  34        3.87        8.64      7.22 o 
  -3   3  34       22.86       16.02      7.76 o 
  -2   3  34       23.03       10.48      7.50 o 
  -1   3  34       44.83       37.63      9.37 o 
   0   3  34       30.92       35.05     11.42 o 
   1   3  34        7.07       14.41      8.74 o 
   2   3  34        0.02        0.23      8.00 o 
  -2   4  34        1.22        8.05      6.42 o 
  -1   4  34        1.58        9.12      7.53 o 
   0   4  34        0.56       -1.04      6.94 o 
   1   4  34       18.41       27.04      9.78 o 
  -4   1  35       21.96       22.27      9.06 o 
  -3   1  35       36.90       43.30     10.90 o 
  -2   1  35       47.51       77.57     14.94 o 
  -1   1  35        0.20        0.80      7.74 o 
   0   1  35       15.33        8.53     12.51 o 
   1   1  35       37.29       50.04     11.83 o 
   2   1  35        0.08        6.80      8.63 o 
   3   1  35        2.15        7.94      8.13 o 
  -4   2  35       32.19       53.11     19.73 o 
  -3   2  35      112.29      107.00     12.75 o 
  -2   2  35       10.25       15.09      6.95 o 
  -1   2  35      107.12      136.80     17.65 o 
   0   2  35        0.34        5.59      8.96 o 
   1   2  35       20.23       26.45      9.91 o 
   2   2  35        0.16      -13.28     12.53 o 
   3   2  35        5.15       15.57      8.75 o 
  -3   3  35        1.35        3.53      6.65 o 
  -2   3  35        6.34        7.43      6.99 o 
  -1   3  35        2.13        2.30      7.37 o 
   0   3  35        0.75        0.90      8.04 o 
   1   3  35       72.49       69.33     12.92 o 
   2   3  35        4.36        9.49      8.63 o 
  -4   0  36       64.48       45.37     18.15 o 
  -3   0  36      203.39      247.65     34.71 o 
  -2   0  36       71.78       67.59     21.81 o 
  -1   0  36        0.50       17.73     12.49 o 
   0   0  36       10.27       -6.33     10.07 o 
   1   0  36       27.94       57.61     20.06 o 
   2   0  36       47.00       31.47     14.57 o 
  -4   1  36        1.72      -11.74      7.83 o 
  -3   1  36       56.68       70.73     26.47 o 
  -2   1  36        2.44        4.01      7.03 o 
  -1   1  36       21.14       34.85     10.62 o 
   0   1  36        0.53        5.44      8.87 o 
   1   1  36        0.22        3.91      8.46 o 
   2   1  36       18.99       38.08     13.65 o 
  -3   2  36       18.87       18.96      9.05 o 
  -2   2  36        1.95       -1.68     15.03 o 
  -1   2  36       15.34        2.33      6.45 o 
   0   2  36       11.20       26.53      8.84 o 
   1   2  36        0.76        2.95      8.66 o 
   2   2  36        0.08       -5.50     11.42 o 
  -2   3  36       27.90       41.00      9.74 o 
  -1   3  36       38.21       52.00     15.08 o 
   0   3  36        3.66      -10.12      9.23 o 
  -3   1  37       31.78       45.55     11.12 o 
  -2   1  37       46.54       65.27     13.11 o 
  -1   1  37       22.14       19.34      9.14 o 
   0   1  37       11.65       18.89      9.70 o 
   1   1  37       28.15       66.37     12.12 o 
  -2   2  37        3.85        7.38     13.60 o 
  -1   2  37       12.12       19.08      8.03 o 
   0   2  37        3.84        0.48      7.35 o 
   1   2  37        8.45        6.18      9.74 o 
  -2   0  38       12.29        2.33     10.74 o 
  -1   0  38       32.66       57.11     16.73 o 
   0   0  38       99.49      180.47     31.63 o 
  -2   1  38       14.34       17.20     10.82 o 
  -1   1  38        5.01        5.23      7.17 o 
   0   1  38        0.57        2.78      9.03 o 
                                                 
